# Supplementary material for: Gray and White Matter Changes in Subjective Cognitive Impairment, Amnestic Mild Cognitive Impairment and Alzheimer's Disease: A Voxel-Based Analysis Study
Source: PLoS One. 2014 Aug 5;9(8):e104007. doi: 10.1371/journal.pone.0104007 (PMC4122459; doi:10.1371/journal.pone.0104007)
Supplement: Table S3 — Voxel based analysis data of grey matter volume among the groups. R indicates right; L, left; NC, normal control; SCI, subjective cognitive impairment; MCI, mild cognitive impairment; AD, Alzheimer's disease. p-values adjusted for search volume. (XLS) [file pone.0104007.s005.xls]

## Sheet: DTI統合
ID	diagnosis	diagnosis	sex(M=1,F=2)	age	education	handedness(1=r,2=l)	ChEI	Fazekas	MMSE	LM ⅠA	LM ⅡA	ADAS	fmajor_AD	fminor_AD	lh.unc_AD	lh.slft_AD	lh.slfp_AD	lh.ilf_AD	lh.cst_AD	lh.ccg_AD	lh.atr_AD	rh.unc_AD	rh.slft_AD	rh.slfp_AD	rh.ilf_AD	rh.cst_AD	rh.ccg_AD	rh.atr_AD	fmajor_RD	fminor_RD	lh.unc_RD	lh.slft_RD	lh.slfp_RD	lh.ilf_RD	lh.cst_RD	lh.ccg_RD	lh.atr_RD	rh.unc_RD	rh.slft_RD	rh.slfp_RD	rh.ilf_RD	rh.cst_RD	rh.ccg_RD	rh.atr_RD	fmajor_MD	fminor_MD	lh.unc_MD	lh.slft_MD	lh.slfp_MD
4591844	MCI	3	1	73	16	1	1	1	27	2	0	9	0.00235859	0.00173788	0.00146548	0.00141418	0.00136202	0.00175972	0.00199388	0.00181733	0.00136808	0.00135858	0.00173852	0.00147306	0.00142915	0.002017	0.00170426	0.00244889	0.00157549	0.00105699	0.000752611	0.000708374	0.00073829	0.00102156	0.00121783	0.000711009	0.000565638	0.000726182	0.00089192	0.00056733	0.000712248	0.00126236	0.000749356	0.0019173	0.00183652	0.00128395	0.000990235	0.000943643	0.000946202
5038308	MCI	3	2	69	12	1	1	2	28	0	0	17.4	0.00145718	0.0013958	0.00137882	0.00143538	0.00132558	0.00135136	0.00125313	0.0015573	0.00147947	0.00128783	0.00161212	0.00144842	0.00154572	0.00126263	0.00167405	0.00154952	0.000968353	0.000704142	0.000578845	0.000500883	0.000572418	0.000606501	0.000450363	0.000541954	0.000550159	0.000816884	0.000774458	0.000518713	0.000562499	0.000436533	0.000519636	0.000741559	0.0011313	0.000934695	0.000845502	0.000812382	0.000823471
5450896	MCI	3	2	83	11	1	1	1	27	4	2	12	0.00154752	0.0013915	0.00136284	0.00155418	0.00139588	0.00151579	0.00126245	0.00148639	0.0017927	0.00142861	0.00147053	0.00130964	0.00127449	0.00123356	0.0015113	0.00164036	0.000533617	0.000633876	0.000578312	0.00044991	0.000532291	0.000522735	0.000454886	0.000479077	0.00110689	0.000637955	0.000724896	0.000631405	0.000637187	0.000494476	0.000741785	0.00101228	0.000871584	0.000886417	0.000839823	0.000818	0.000820155
4959299	AD	4	1	69	16	1	1	0	17	0	0	26.4	0.00171263	0.00140549	0.00134563	0.00146923	0.00155388	0.00128353	0.00128094	0.00150152	0.00128182	0.00152684	0.00171189	0.00150756	0.00240747	0.00130471	0.00164171	0.00216884	0.000598941	0.000658843	0.000790673	0.000533737	0.000890681	0.00067774	0.000510554	0.00067311	0.000555144	0.000605279	0.000808894	0.000516584	0.0016902	0.000406241	0.000553092	0.00164969	0.00097017	0.000907725	0.00097566	0.000845568	0.00111175
5618584	AD	4	2	80	11	1	0	2	20	4	1	17.3	0.00100702	0.00149988	0.00138584	0.00145468	0.00142007	0.00137164	0.00135451	0.00155947	0.00196543	0.00140661	0.00153173	0.00156288	0.00242433	0.00136118	0.00157967	0.00162416	0.000595901	0.000927123	0.000716105	0.000644389	0.000697837	0.000734706	0.00049634	0.00074086	0.00135101	0.000713409	0.000969683	0.000645199	0.00184334	0.0004456	0.00045602	0.00115565	0.00073294	0.00111804	0.000939348	0.000914485	0.000938582
81	NC	1	1	84	12	1	0	1	29	5	5		0.00191073	0.00142345	0.00147684	0.00144927	0.00146947	0.0015243	0.00170969	0.00140911	0.00127216	0.00131142	0.00137246	0.00169437	0.00156048	0.00153185	0.00163782	0.00149437	0.00112268	0.000897344	0.000576816	0.000464575	0.000507296	0.000601663	0.000739404	0.000548111	0.000607676	0.000607176	0.000579202	0.000568188	0.0006042	0.000617681	0.000575444	0.000688407	0.00138537	0.00107271	0.000876823	0.000792808	0.000828021
134	NC	1	1	80	8	1	0	1	30	15	15		0.00172148	0.00125666	0.00147262	0.0014747	0.00144945	0.00150338	0.00118973	0.00160863	0.00139164	0.00154054	0.00138429	0.00163914	0.00146332	0.00139516	0.00164701	0.00142919	0.000500998	0.000655419	0.00069981	0.000518348	0.000555559	0.000656421	0.00048412	0.000632269	0.00053092	0.000551155	0.0005551	0.00102852	0.000651357	0.000583924	0.00055121	0.000523743	0.000907826	0.000855832	0.000957415	0.000837133	0.000853524
1135091	SCI	2	2	78	12	1	0	1	28	14	12	8	0.00167024	0.00136363	0.00135856	0.00141597	0.00148661	0.00156514	0.00133098	0.00168303	0.00151189	0.0013898	0.00136398	0.001424	0.0014011	0.00158741	0.00164434	0.0013809	0.000489588	0.000681562	0.000675557	0.000553301	0.000530511	0.000618312	0.000373913	0.000458251	0.000601663	0.000637148	0.000560607	0.000521197	0.000646147	0.000540542	0.000542098	0.000530047	0.000883139	0.000908919	0.000903225	0.000840857	0.00084921
5186544	SCI	2	1	84	12	1	1	2	27	13	9	8.6	0.00264703	0.00152747	0.0014855	0.00164032	0.00161819	0.00165281	0.00129222	0.00160539	0.00141751	0.00136088	0.00151126	0.00181558	0.00160727	0.00139393	0.00168075	0.00138143	0.00164782	0.00103257	0.000846183	0.000495757	0.000507067	0.000621881	0.00047235	0.000603973	0.000635938	0.000703343	0.000643838	0.000795336	0.000638911	0.000507796	0.00055952	0.000611461	0.00198089	0.00119754	0.00105929	0.00087728	0.000877441
5530202	SCI	2	2	79	16	1	0	1	30	13	10	5	0.00155099	0.00153217	0.0014822	0.00145976	0.00135667	0.00146916	0.00123347	0.00138071	0.00154355	0.00143812	0.00161413	0.00169565	0.00156008	0.00126119	0.00152675	0.00163338	0.000508362	0.000640834	0.000618367	0.000558149	0.000630057	0.00058687	0.000451376	0.00077096	0.000534666	0.000621878	0.000623398	0.000710667	0.00103654	0.000487074	0.000587841	0.000472315	0.000855904	0.000937947	0.000906312	0.000858687	0.000872262
522848	MCI	3	2	57	16	1	0	0	28	5	4	8.3	0.00155722	0.00136447	0.00130888	0.00144181	0.00133567	0.00141617	0.00164949	0.00146921	0.00139821	0.00137409	0.00138842	0.00130236	0.00137484	0.0014381	0.00152165	0.00160781	0.000569865	0.000604221	0.000555781	0.000474396	0.000563812	0.000547835	0.000851559	0.000619538	0.000464939	0.000538708	0.000457897	0.000543506	0.000565463	0.000494549	0.0005586	0.000372974	0.000898985	0.000857637	0.000806813	0.000796866	0.000821097
603694	MCI	3	2	69	9	1	0	0	27	6	3	5.3	0.0016622	0.00154337	0.0014237	0.00143378	0.00134854	0.00170547	0.00127365	0.00146623	0.00125273	0.00141799	0.00146121	0.00153848	0.00153556	0.00140614	0.00183054	0.00132129	0.000479437	0.000548408	0.000859291	0.000515297	0.000596636	0.000575379	0.00040691	0.000633542	0.000552136	0.000571669	0.00052032	0.000832969	0.000608353	0.000589229	0.000457292	0.000559155	0.00087369	0.000880062	0.00104743	0.000821458	0.000847272
4600207	MCI	3	2	72	16	1	0	0	25	6	2	11.3	0.00159272	0.00145308	0.00135488	0.00140744	0.00131492	0.00155701	0.00120127	0.00145575	0.00150472	0.0013035	0.00147811	0.00138056	0.00147402	0.00126307	0.00128173	0.00142313	0.000415366	0.0006285	0.000569634	0.000495514	0.000552351	0.000562302	0.000445252	0.000500027	0.00046845	0.000619344	0.000676399	0.000529409	0.000576984	0.000432762	0.000630685	0.000487549	0.000807816	0.000903359	0.000831382	0.00079949	0.000806541
1246224	AD	4	2	67	12	1	0	2	22	0	0	13	0.00197212	0.00164385	0.00141702	0.00153951	0.00147677	0.00172868	0.00126608	0.00180408	0.00155639	0.00148758	0.00142874	0.00139816	0.00161233	0.00154192	0.00175187	0.00151454	0.000480261	0.000661191	0.000557283	0.00052633	0.000699197	0.000594556	0.000442481	0.000493674	0.000551932	0.000507276	0.000549255	0.000542281	0.000602932	0.000571083	0.000512212	0.00064623	0.000977548	0.000988745	0.000843861	0.000864057	0.000958388
2234491	AD	4	2	82	11	1	0	1	23	5	0	13.4	0.00161067	0.00160068	0.00173938	0.00156215	0.00146995	0.00174157	0.00136229	0.00177694	0.00160989	0.00146912	0.00143537	0.00177982	0.0015595	0.001667	0.0014996	0.00167564	0.000646983	0.00069348	0.000522089	0.000569364	0.000582647	0.000624998	0.000428762	0.000479381	0.000524293	0.000630151	0.000548125	0.00105497	0.000673152	0.000743108	0.000513405	0.000486469	0.000968213	0.000995879	0.000927852	0.000900291	0.000878416
4175051	AD	4	1	84	12	1	0	1	22	2	0	18.4	0.00184016	0.00154886	0.00154504	0.00138587	0.00141604	0.0016517	0.00151687	0.00162167	0.00137941	0.00140905	0.00135844	0.00158294	0.00174546	0.0014594	0.00147063	0.00126411	0.000478409	0.000706366	0.000610993	0.00052621	0.000550711	0.000611703	0.000638587	0.000729825	0.000570172	0.000697402	0.000577005	0.00113383	0.000577394	0.000498229	0.000639633	0.000539782	0.000932324	0.000987198	0.000922344	0.000812764	0.000839155
5820120	AD	4	2	78	11	1	1	0	21	0	0	13	0.00183583	0.00152209	0.00174703	0.00144398	0.00141322	0.00150472	0.00154232	0.00160132	0.00135044	0.00148205	0.00145415	0.00146987	0.00154332	0.00138768	0.00163147	0.00133953	0.00057015	0.000643584	0.00112824	0.000494927	0.000557652	0.00063367	0.000688926	0.000551986	0.000541111	0.000573465	0.000653595	0.000852892	0.000623164	0.00054973	0.000651879	0.00060605	0.000992043	0.000936419	0.0013345	0.000811278	0.000842841
104	NC	1	2	84	12	1	0	1	30	10	5		0.00196139	0.00152161	0.00141659	0.00132529	0.00125477	0.00143688	0.00125355	0.00119857	0.00189916	0.00139404	0.00138197	0.00138029	0.0016232	0.00134915	0.00154426	0.00150249	0.00114023	0.000893603	0.000674304	0.000572001	0.000601992	0.000662848	0.000467921	0.000814366	0.00134261	0.000645753	0.000532295	0.000690022	0.000618938	0.000416052	0.000499203	0.0011047	0.00141395	0.00110294	0.000921732	0.000823097	0.000819584
126	NC	1	1	82	12	1	0	1	30	12	14		0.00171386	0.00152986	0.00126845	0.00160581	0.00150003	0.00149693	0.00123773	0.00163189	0.00141723	0.00129715	0.00136791	0.00138576	0.00157823	0.00123125	0.0017267	0.00157589	0.000461886	0.000915295	0.00062065	0.000420255	0.000522808	0.00053262	0.000444419	0.000530689	0.000436383	0.000596906	0.000485236	0.000499293	0.000524715	0.000428881	0.000398204	0.000923292	0.000879208	0.00112015	0.000836583	0.000815439	0.00084855
138	NC	1	2	82	12	1	0	1	26	10	6		0.0018262	0.00133401	0.00142737	0.00124861	0.0012437	0.00144782	0.00121208	0.00155216	0.00131627	0.00139025	0.00128954	0.00148191	0.00138035	0.00132033	0.0014562	0.00142306	0.000574189	0.000803722	0.000743632	0.000583372	0.000649185	0.000579401	0.000459455	0.000509297	0.000596183	0.000587783	0.00052409	0.000905477	0.000577722	0.000486002	0.000631128	0.000784388	0.000991527	0.000980486	0.000971544	0.000805118	0.000847355
140	NC	1	1	79	12	1	0	0	27	8	7		0.0014205	0.00147384	0.00140867	0.00151308	0.00167386	0.00142143	0.00158701	0.00118502	0.0011997	0.00146223	0.00126839	0.00133963	0.00144487	0.00122855	0.00166402	0.00144654	0.00057717	0.000743718	0.000553766	0.00107392	0.00128273	0.000545794	0.00085765	0.000786956	0.000518001	0.000560424	0.000520848	0.00057328	0.000608237	0.000501691	0.00046408	0.000808135	0.00085828	0.000987091	0.000838733	0.0012203	0.00141311
158	NC	1	1	75	12	1	0	1	27	13	15		0.00173062	0.00149279	0.00122868	0.00138599	0.00143108	0.00148317	0.00166891	0.00166347	0.00127054	0.00149175	0.00134669	0.00137616	0.00154422	0.0012592	0.00203071	0.00157479	0.000566079	0.000694423	0.000758028	0.000569483	0.000842534	0.0006682	0.000780498	0.0005581	0.000555045	0.000585943	0.000648754	0.000574966	0.000631114	0.000471264	0.000450915	0.001037	0.00095426	0.000960546	0.000914911	0.000841651	0.00103872
2724804	SCI	2	2	66	12		0	0	25	8	6	4	0.00174936	0.001359	0.00120687	0.00133966	0.00122111	0.00133511	0.00125095	0.00148655	0.00129561	0.00127613	0.00123445	0.0012486	0.00137429	0.00138672	0.00155403	0.0015098	0.000693901	0.000744098	0.000642629	0.000529621	0.000551238	0.000637187	0.000438816	0.000600372	0.00092677	0.000608078	0.000704934	0.000572311	0.000607589	0.000451025	0.00054262	0.000971463	0.00104572	0.000949066	0.000830711	0.000799633	0.000774528
5060192	SCI	2	2	79	12	1	0	1	26	8	6	12	0.00146842	0.00142074	0.00142799	0.00149398	0.00146564	0.00146697	0.00125849	0.00168648	0.0013797	0.00130841	0.00130735	0.00134862	0.00149562	0.00132233	0.00167182	0.00150886	0.000540312	0.000729826	0.000590447	0.000555619	0.000546968	0.000585712	0.000376973	0.000653229	0.000520051	0.000635633	0.000572343	0.000539563	0.000650197	0.000477817	0.000514445	0.000925711	0.000849682	0.000960129	0.000869628	0.000868406	0.000853192
5765269	SCI	2	1	74	9	1	0	1	28	8	6	6.6	0.00178667	0.00142185	0.0013538	0.00154498	0.00149999	0.00151247	0.00136471	0.00141184	0.00118628	0.00151789	0.00134766	0.00146921	0.00221968	0.00146264	0.00186878	0.00168005	0.000778457	0.000506397	0.000650059	0.000545988	0.000554216	0.000666717	0.000450547	0.000555644	0.000565215	0.000571029	0.000547661	0.00047984	0.00131093	0.000809629	0.000375821	0.00117238	0.00111453	0.000811549	0.000884641	0.000878984	0.000869472
68080	MCI	3	2	79	16	1	0	2	25	1	0	14	0.00169593	0.00138231	0.00147546	0.00146688	0.0014711	0.0014488	0.00126828	0.00161516	0.00150914	0.0014704	0.00145377	0.00132282	0.00135351	0.00128459	0.00167371	0.00170474	0.000705224	0.000810677	0.000628753	0.000551552	0.000637574	0.000630039	0.000516199	0.000630665	0.000603001	0.000634435	0.000549482	0.000556632	0.000620678	0.000484042	0.000574953	0.00111294	0.00103546	0.00100122	0.000910988	0.00085666	0.000915416
4173406	MCI	3	1	78	9	1	1	1	24	3	0	11	0.00177093	0.00154117	0.00153095	0.0014952	0.00146625	0.00160129	0.00129969	0.00183135	0.00163517	0.00147183	0.00142089	0.00149754	0.001416	0.00122091	0.00187141	0.00174779	0.000509484	0.000831883	0.000574186	0.000471359	0.000524177	0.00057196	0.000506015	0.00042986	0.000896156	0.000619503	0.000531476	0.000491941	0.000638741	0.000442324	0.000412954	0.0010107	0.000929965	0.00106831	0.000893105	0.000812639	0.000838202
5652855	MCI	3	2	78	11	1	0	1	26	5	4	8.7	0.00183421	0.00164017	0.0013242	0.0015551	0.00149975	0.00140915	0.00128072	0.00159445	0.00156183	0.00149305	0.00152446	0.00148768	0.00134546	0.00130908	0.00177644	0.00158245	0.000661926	0.000774073	0.000678277	0.00050027	0.000546843	0.000647451	0.000411735	0.000663329	0.000588735	0.000606802	0.000486661	0.000526842	0.000677446	0.000436628	0.000432693	0.000918976	0.00105269	0.00106277	0.000893586	0.000851882	0.000864477
5700965	MCI	3	2	70	12	1	1	1	25	2	0	16	0.00171284	0.00141091	0.00148225	0.0015191	0.00142382	0.00143864	0.00126266	0.00164707	0.00243909	0.00138573	0.00146534	0.00150247	0.00292049	0.00128985	0.00161112	0.00187238	0.000919736	0.000554664	0.000554963	0.000462735	0.000514862	0.000637759	0.00042558	0.000419706	0.00182957	0.000657841	0.000505652	0.000518072	0.00220115	0.000395499	0.0003576	0.00123886	0.00118411	0.000840079	0.000864061	0.000814857	0.000817849
1155539	AD	4	2	75	9	1	1	0	18	3	1	21.7	0.00153286	0.00126848	0.00136461	0.00137587	0.00128269	0.00143263	0.00123966	0.00154125	0.00146003	0.00129807	0.00131745	0.00132417	0.00150272	0.00126453	0.00145403	0.0015557	0.000613835	0.000796745	0.000696951	0.000518353	0.000690798	0.000627162	0.00050644	0.000626457	0.000547154	0.000792801	0.000517392	0.000545138	0.000650132	0.000488896	0.000597902	0.00106101	0.000920176	0.000953991	0.000919503	0.000804193	0.000888095
1300482	AD	4	2	67	12	1	0	0	22	3	0	14.3	0.00175991	0.00155516	0.00129732	0.00151171	0.00140336	0.00140474	0.0012481	0.00165745	0.00147212	0.0013563	0.00144238	0.00146686	0.0018565	0.00123484	0.00180148	0.00168593	0.000494749	0.000599882	0.000609375	0.00054313	0.000561222	0.000621144	0.000439252	0.000505246	0.000513945	0.000663283	0.00054479	0.000550842	0.00118175	0.000417676	0.00039259	0.00110672	0.00091647	0.000918308	0.000838691	0.000865992	0.000841937
2132222	AD	4	2	69	16	1	1	1	19	0	0	34	0.00163622	0.00159376	0.00151642	0.00148513	0.00137114	0.0016145	0.00127935	0.00178495	0.00144108	0.0013543	0.00158261	0.00151041	0.00144177	0.00128144	0.00187042	0.0013102	0.000780423	0.0010703	0.000872103	0.000609209	0.000628081	0.000570273	0.000504545	0.000538939	0.000835494	0.000671382	0.000780236	0.000524814	0.000765508	0.000423271	0.000508442	0.000821047	0.00106569	0.00124479	0.00108687	0.000901181	0.000875768
5238561	AD	4	1	57	12	1	1	0	23	4	1	20.7	0.00166941	0.00151293	0.0012648	0.00154975	0.00140497	0.00149668	0.00119098	0.00155547	0.00124942	0.00153404	0.00143295	0.0014931	0.001524	0.00120557	0.00186408	0.00147879	0.000400173	0.000683016	0.000554297	0.000446227	0.000526946	0.000525483	0.000473491	0.000549469	0.00044786	0.000538917	0.000454363	0.000467346	0.000559854	0.000440969	0.000485706	0.000754213	0.000823251	0.000959655	0.000791131	0.000814067	0.00081962
5336121	AD	4	2	79	12	1	1	1	18	2	0	16.3	0.00179161	0.001479	0.00161919	0.00152658	0.00156653	0.00197144	0.00135581	0.00176014	0.00140936	0.00166712	0.0015928	0.00143194	0.00223174	0.00132506	0.00165204	0.00182086	0.000602827	0.000600579	0.00071882	0.000556819	0.000501678	0.000612804	0.000455577	0.000740614	0.000638024	0.000874366	0.000549141	0.000764481	0.00134614	0.000462706	0.00059056	0.00120261	0.000999087	0.000893387	0.00101895	0.000880074	0.00085663
5634288	AD	4	2	78	9	1	0	1	20	1	0	17.3	0.00149039	0.00150431	0.00141099	0.00151957	0.00136067	0.00148939	0.00208077	0.00130483	0.0015109	0.00130292	0.00137897	0.00139157	0.00154386	0.00127674	0.00134596	0.00184503	0.000668802	0.00066695	0.000634454	0.000544873	0.000600955	0.000622247	0.00117296	0.000763418	0.000661324	0.000645327	0.000524962	0.000604012	0.000938332	0.000479833	0.000581309	0.00130844	0.000942665	0.000946071	0.000893298	0.000869771	0.000854195
5705703	AD	4	1	65	12	1	0	0	20	2	0	12.7	0.00157433	0.00138407	0.00135704	0.00150211	0.00143404	0.00149166	0.00139761	0.00179777	0.00148361	0.00143463	0.00144472	0.00164811	0.00139919	0.00128525	0.00181249	0.00175106	0.000514379	0.000617458	0.000666623	0.000485232	0.000546727	0.000586474	0.000625647	0.000678487	0.000908386	0.000603849	0.000527304	0.000966148	0.000660088	0.000503777	0.00057623	0.00103787	0.000867694	0.000872995	0.000896761	0.000824191	0.0008425
5	NC	1	1	74	16	1	0	0	30	11	12		0.00142751	0.0014787	0.00149483	0.00154204	0.0014826	0.00150316	0.00120634	0.00155057	0.00153426	0.00150779	0.00148282	0.00156279	0.00158561	0.00127101	0.00158272	0.00150637	0.000542847	0.00049839	0.000546186	0.00045086	0.000498495	0.000616187	0.000406786	0.000493278	0.000441028	0.000479403	0.000462237	0.000464634	0.00057747	0.000513109	0.000601342	0.000415986	0.000837735	0.000825158	0.000862399	0.000814588	0.000826531
7	NC	1	2	69	14	1	0	0	30	11	11		0.00156222	0.00139573	0.00136621	0.00134684	0.00141819	0.00156363	0.00123822	0.00149561	0.00136722	0.0013553	0.00136302	0.00144468	0.00182596	0.00124831	0.00152273	0.00133164	0.000495597	0.000625525	0.000570131	0.000536785	0.000876858	0.000564407	0.000457699	0.000436075	0.000511503	0.000653195	0.00056262	0.000544121	0.00132883	0.000441149	0.000470298	0.000488292	0.000851138	0.00088226	0.00083549	0.000806804	0.0010573
8	NC	1	1	74	16	1	0	1	30	18	19		0.00154438	0.00140946	0.00133418	0.00141044	0.00141428	0.00172832	0.00129402	0.00133137	0.00138986	0.00133223	0.00142814	0.00147383	0.00137059	0.00123866	0.00165324	0.00146774	0.000571341	0.000564853	0.000597902	0.000559399	0.000570443	0.000564051	0.000466553	0.000775253	0.000488283	0.000688374	0.000489397	0.000489014	0.000599206	0.000436245	0.000400174	0.000568984	0.000895688	0.000846387	0.000843327	0.000843078	0.00085172
9	NC	1	2	70	12	1	0	1	30	9	10		0.00153289	0.00138214	0.00140908	0.00148333	0.0013708	0.00133401	0.0012115	0.00161361	0.001364	0.00146259	0.00136707	0.00150296	0.00153168	0.00124723	0.00162544	0.00139155	0.000955967	0.000606773	0.000566273	0.000460279	0.000536924	0.00060948	0.000433337	0.000499181	0.00053577	0.000557989	0.000476607	0.00046813	0.000570331	0.000383947	0.000400133	0.000557017	0.00114828	0.00086523	0.000847208	0.000801296	0.000814884
10	NC	1	2	79	12	1	0	2	28	11	7		0.00173899	0.00147703	0.0015217	0.00136012	0.0012511	0.00185518	0.0016107	0.00193991	0.00152511	0.00143817	0.00139083	0.00144741	0.00162888	0.00128018	0.00166118	0.00179637	0.000724007	0.000771656	0.000691385	0.000721556	0.000704813	0.000582009	0.000721738	0.000476718	0.00065003	0.000657756	0.000587966	0.000593916	0.000630601	0.000505473	0.000596964	0.00059573	0.00106234	0.00100678	0.000968155	0.000934408	0.00088691
11	NC	1	1	86	8		0	0	26	7	7		0.00159521	0.0013835	0.00165639	0.00137791	0.00157668	0.00169495	0.00124758	0.00167947	0.00131306	0.00135318	0.00142919	0.00142073	0.00148385	0.00123822	0.00162781	0.00128736	0.000723164	0.000612532	0.00048912	0.00050321	0.000740212	0.000550198	0.000418712	0.000685746	0.000543451	0.000661164	0.000536718	0.000521918	0.000568552	0.000452191	0.000498035	0.00050291	0.00101384	0.000869522	0.00087821	0.000794777	0.00101904
18	NC	1	2	71	12	1	0	0	30	12	10		0.00157035	0.00157741	0.00145471	0.00135432	0.00134416	0.0013014	0.00154695	0.00138832	0.00114163	0.00125223	0.00132705	0.00126457	0.00139209	0.00116513	0.00146565	0.00134522	0.000472527	0.000629961	0.000565246	0.000446125	0.000495479	0.000567371	0.000668641	0.000596582	0.000620435	0.000754375	0.000510653	0.000569985	0.000575384	0.000482046	0.000546211	0.00045922	0.000838466	0.000945776	0.000861735	0.000748858	0.000778371
31	NC	1	2	80	12	1	0	1	30	10	13		0.00155424	0.00143908	0.00140019	0.00153595	0.00141419	0.00146959	0.0014178	0.00152466	0.00142799	0.0013254	0.00147414	0.00141926	0.00144557	0.00122201	0.00172634	0.00133678	0.000529217	0.000628282	0.000628552	0.000518874	0.000579614	0.000577638	0.000570805	0.000563702	0.000519454	0.000617649	0.000507539	0.000560116	0.000600457	0.000432622	0.000517276	0.000536035	0.000870891	0.000898547	0.000885765	0.0008579	0.000857806
49	NC	1	2	75	14	1	0	1	29	11	9		0.00162633	0.00140642	0.00157385	0.00147132	0.00142192	0.00153623	0.00123789	0.0014506	0.00160583	0.00130156	0.00134512	0.00131465	0.00140804	0.00126012	0.00160222	0.0014026	0.000500305	0.000633149	0.000536321	0.00049418	0.000559802	0.000601124	0.00045623	0.000601022	0.000438527	0.000646791	0.000537586	0.000579151	0.00064782	0.000498751	0.000596245	0.000573133	0.000875646	0.000890905	0.000882163	0.000819893	0.000847174
50	NC	1	2	74	14	1	0	0	30	12	13		0.00160992	0.00134502	0.00130101	0.00146196	0.00131752	0.00136064	0.00120877	0.00156375	0.00144602	0.0012231	0.00134818	0.00134534	0.00128694	0.00122371	0.00144413	0.001412	0.000470032	0.000583932	0.000623726	0.000482837	0.000542578	0.000534818	0.000423193	0.000506283	0.000475443	0.00060005	0.000453058	0.000502177	0.000572582	0.000442933	0.000474407	0.000467324	0.000849994	0.000837629	0.000849486	0.000809211	0.000800891
57	NC	1	2	77	12	1	0	1	30	5	6		0.00160319	0.00140023	0.00152749	0.00150201	0.00148987	0.0015279	0.00124034	0.00138834	0.00151598	0.00139652	0.00142231	0.00145076	0.00162079	0.00121393	0.00164532	0.00150959	0.000491694	0.000568506	0.000591961	0.000516254	0.000618602	0.000609507	0.000440756	0.000608995	0.000493534	0.000587963	0.000511651	0.00057153	0.000570909	0.000464243	0.000521453	0.000513652	0.000862194	0.000845746	0.000903803	0.000844839	0.000909025
63	NC	1	1	75	16	1	0	1	30	15	15		0.00178047	0.00146057	0.00144111	0.00157218	0.00150364	0.00151927	0.00134596	0.00172167	0.00150431	0.00146767	0.00147083	0.00145366	0.00169573	0.00130102	0.0015807	0.00147159	0.000676011	0.000729788	0.000658074	0.000614477	0.000682399	0.000690483	0.000468724	0.000527512	0.000517025	0.000573069	0.000560142	0.000546216	0.00112881	0.000455479	0.000454117	0.000515614	0.00104416	0.000973383	0.000919087	0.00093371	0.000956147
68	NC	1	1	76	16	1	0	1	29	13	10		0.00143995	0.00144354	0.00144737	0.00148602	0.00132844	0.00170611	0.00141937	0.00134385	0.00128728	0.00139833	0.00124959	0.00129941	0.00151143	0.00125391	0.00165098	0.00128348	0.000560922	0.000719388	0.00068299	0.000514819	0.000612858	0.000631871	0.000498782	0.000701347	0.000594191	0.000645072	0.000580967	0.000652444	0.000651138	0.000439405	0.00049309	0.000606761	0.00085393	0.000960772	0.000937784	0.000838552	0.000851386
74	NC	1	2	75	14	1	0	1	30	6	6		0.00186189	0.00146117	0.0015512	0.00157123	0.00156229	0.00164627	0.00127012	0.00179783	0.00145818	0.00139565	0.00146661	0.00151441	0.00163374	0.00126922	0.00179701	0.00148664	0.000791833	0.00062744	0.000605971	0.000495952	0.000544522	0.00064697	0.000499216	0.000496181	0.00057172	0.000642545	0.000580303	0.000545623	0.000658787	0.000476127	0.000503471	0.000525708	0.00114852	0.000905349	0.000921048	0.000854378	0.00088378
78	NC	1	1	78	12	1	0	1	30	9	6		0.00169053	0.00132199	0.00191536	0.001472	0.00143624	0.00146812	0.0012509	0.00177269	0.00142185	0.00135863	0.00145005	0.00138891	0.00162155	0.00128499	0.00161188	0.00158704	0.000530687	0.00062952	0.00149824	0.000753709	0.000712604	0.000649295	0.000483765	0.000444447	0.000552873	0.000641229	0.000518578	0.00061976	0.000624548	0.000446373	0.00040758	0.000654473	0.000917301	0.000860344	0.00163728	0.000993141	0.000953816
80	NC	1	2	73	9	1	0	1	26	7	9		0.00161644	0.00141704	0.00136635	0.00140356	0.00137864	0.00130884	0.00116621	0.00145983	0.00158385	0.00143866	0.00133001	0.00144835	0.0014511	0.00123272	0.0015489	0.00146532	0.000540576	0.000588971	0.000585278	0.000432225	0.000489523	0.000565996	0.000410525	0.00050028	0.000458041	0.000520308	0.000444686	0.000486868	0.000566306	0.000387815	0.000482717	0.000484718	0.000899198	0.000864994	0.000845633	0.000756004	0.000785895
94	NC	1	2	67	12	1	0	0	27	11	12		0.0018349	0.00147142	0.00146527	0.0015209	0.00146878	0.00151649	0.0012297	0.00160994	0.00165277	0.00150682	0.00149032	0.00146688	0.00176549	0.00126329	0.00163021	0.00156664	0.000458924	0.000578027	0.000590534	0.000493862	0.000538259	0.000608985	0.000430072	0.000527655	0.000431031	0.000592921	0.00067035	0.00053576	0.000572342	0.000465129	0.000524506	0.00048712	0.000917583	0.000875827	0.000882112	0.000836208	0.000848434
108	NC	1	1	77	9	1	0	0	27	9	6		0.00175408	0.00141581	0.0015038	0.0015075	0.00148132	0.00153315	0.00136337	0.00149548	0.00138877	0.00134141	0.00142403	0.00173415	0.00145888	0.00122681	0.00167041	0.00136157	0.000435127	0.000695553	0.000511884	0.000426379	0.000457541	0.000577626	0.000499759	0.000562677	0.000505813	0.000584594	0.0006972	0.000739219	0.000585887	0.000430795	0.000502973	0.000460752	0.000874775	0.000935639	0.000842524	0.000786753	0.000798801
112	NC	1	1	68	12	1	0	0	28	8	13		0.0019027	0.00148137	0.00147196	0.00136668	0.00136233	0.00169609	0.00175132	0.0014738	0.0013995	0.00134372	0.00152303	0.00168738	0.00150068	0.00124172	0.00168115	0.00155709	0.00048572	0.000624474	0.000624456	0.000510389	0.000535487	0.00064634	0.000759235	0.000651744	0.000504787	0.000666765	0.000510178	0.000763984	0.000607152	0.000474916	0.00055823	0.000437527	0.000958048	0.000910107	0.000906957	0.000795821	0.000811101
113	NC	1	2	67	12	1	0	1	28	11	11		0.00149967	0.00139929	0.00135446	0.00138176	0.00132426	0.00152411	0.00117759	0.00161157	0.00147137	0.00137371	0.00130023	0.00125359	0.00129189	0.0011505	0.00148768	0.00145826	0.000525725	0.000552183	0.000558225	0.000450969	0.000507513	0.000517082	0.000424531	0.000457506	0.000475808	0.000497351	0.000466789	0.000461989	0.000562884	0.000417405	0.000384304	0.00042401	0.000850374	0.000834553	0.000823635	0.000761234	0.00077976
118	NC	1	1	73	10	1	0	0	30	9	11		0.00157358	0.00124369	0.00126918	0.00138515	0.00139008	0.00149009	0.00127223	0.00147088	0.00146352	0.0014242	0.00133465	0.00143825	0.00147658	0.00121739	0.00166483	0.00127719	0.00047522	0.000679327	0.000664225	0.000577441	0.000619425	0.000600815	0.000480295	0.000488909	0.00042869	0.000552873	0.000593916	0.000538529	0.000545663	0.000476897	0.000831866	0.000607643	0.000841338	0.000867447	0.000865877	0.000846676	0.00087631
120	NC	1	1	78	14	1	0	1	29	11	10		0.0016014	0.00146111	0.00136356	0.0011758	0.00127296	0.00155183	0.00163227	0.00114705	0.00141366	0.0014394	0.00126155	0.00128973	0.00170042	0.00132385	0.00150961	0.00134044	0.000489107	0.000589163	0.000586558	0.000723814	0.000629131	0.000597598	0.000647599	0.000730573	0.000512631	0.000526426	0.000599255	0.000855331	0.000564645	0.000406617	0.000571044	0.0005348	0.000859871	0.000879811	0.000845559	0.000874476	0.000843742
121	NC	1	2	79	12	1	0	0	30	12	14		0.00162092	0.0013596	0.00151011	0.00152282	0.00139003	0.00142055	0.001252	0.00171127	0.00139322	0.00141369	0.00136797	0.00140253	0.00147756	0.00128254	0.00153077	0.00142977	0.000498107	0.00064919	0.000538621	0.00044042	0.000549378	0.00059744	0.000405316	0.000557516	0.0004982	0.000670343	0.000488651	0.000469606	0.000620403	0.000378596	0.000682888	0.000520439	0.000872379	0.000885995	0.00086245	0.00080122	0.000829596
123	NC	1	2	85	10	1	0	1	30	11	11		0.00203497	0.00140413	0.00146716	0.00147259	0.00142861	0.00145593	0.00129833	0.00154696	0.0013726	0.00143305	0.00151321	0.00151038	0.00153873	0.00129013	0.00174648	0.00149918	0.000462449	0.000597424	0.000597068	0.000517795	0.000573079	0.000664488	0.000457115	0.000603567	0.000609565	0.000669703	0.000556932	0.000593581	0.000621808	0.000442706	0.000470807	0.00051801	0.000986622	0.000866327	0.000887098	0.000836059	0.000858257
129	NC	1	2	72	12	1	0	1	26	7	7		0.00137582	0.00147894	0.00136432	0.00160669	0.00143811	0.00150076	0.00121818	0.00138057	0.00190443	0.00117544	0.001408	0.00173816	0.00133817	0.00123976	0.0014518	0.00130546	0.000597516	0.000777053	0.000892731	0.00042805	0.000601387	0.000543288	0.000430382	0.000747718	0.0012829	0.000697895	0.000673536	0.00106207	0.00056463	0.000473545	0.000590595	0.000534878	0.000856952	0.00101102	0.00104993	0.000820928	0.000880297
133	NC	1	2	73	12	2	0	0	30	14	12		0.00161673	0.00147133	0.00150922	0.00139362	0.00141788	0.0015839	0.0012355	0.00158845	0.00141045	0.00132435	0.00139397	0.00144275	0.00156325	0.00124538	0.00161271	0.0017692	0.000506486	0.00063076	0.00059275	0.000537208	0.00058714	0.000602397	0.000440905	0.000558226	0.00052552	0.000687243	0.000545051	0.000569763	0.000598782	0.000477945	0.000526834	0.000391383	0.000876568	0.00091095	0.000898239	0.000822677	0.000864054
145	NC	1	2	82	12	1	0	0	26	9	7		0.0017512	0.00142027	0.00151122	0.00146136	0.00133356	0.00166563	0.00123687	0.00142276	0.00139109	0.00157757	0.00136296	0.00137279	0.00180164	0.00126238	0.00189303	0.00151994	0.000555194	0.000596855	0.000584567	0.000501261	0.000574594	0.000610681	0.000414972	0.000632355	0.000554388	0.000530158	0.000517366	0.000534808	0.000543876	0.000423716	0.000411071	0.000503173	0.000953864	0.000871326	0.00089345	0.000821291	0.000827582
146	NC	1	2	71	12		0	0	26	12	8		0.00155608	0.00138051	0.00139145	0.0013378	0.00130874	0.00149691	0.00124348	0.00166159	0.00142039	0.00138508	0.00127217	0.00126544	0.0013379	0.00115712	0.00143126	0.00150172	0.000520324	0.000570055	0.00055035	0.000528723	0.000569956	0.000575091	0.000398605	0.000561997	0.00050508	0.000567304	0.0005249	0.000544111	0.000588831	0.000421018	0.000601146	0.000436557	0.000865577	0.000840206	0.000830716	0.000798416	0.000816219
150	NC	1	2	72	12	1	0	1	30	10	10		0.00174667	0.00145871	0.0013351	0.00141757	0.0014126	0.00142187	0.00196208	0.00153874	0.00135046	0.00146171	0.00137443	0.00139603	0.00132176	0.00125546	0.00166623	0.00135331	0.000555872	0.00062844	0.00061177	0.000487496	0.000590919	0.000539347	0.000753368	0.000767245	0.000514761	0.000540507	0.00050494	0.000533673	0.00060251	0.000446581	0.000528558	0.000554252	0.000952807	0.000905196	0.000852879	0.00079752	0.000864812
152	NC	1	1	69	12	1	0	2	30	15	13		0.00170842	0.00149607	0.00149445	0.00166289	0.00144582	0.0014711	0.00130229	0.00152015	0.00144405	0.00135675	0.00163457	0.00174448	0.00151066	0.00128105	0.00164114	0.00140841	0.000530472	0.000576472	0.000607477	0.000505759	0.000598373	0.000666386	0.000469943	0.000496075	0.000519812	0.000598055	0.000488091	0.000704321	0.000774215	0.000456015	0.000402308	0.000626041	0.00092312	0.000883003	0.000903136	0.000891469	0.000880856
155	NC	1	1	68	14	2	0	0	30	11	8		0.00160422	0.0012951	0.00139487	0.001409	0.0013518	0.00140364	0.00125784	0.00168789	0.00132165	0.00134801	0.00135797	0.00142724	0.00131904	0.00125547	0.00173266	0.00123566	0.000522362	0.000769255	0.000572597	0.000504349	0.000543553	0.000546365	0.000439108	0.000563194	0.000523862	0.000583219	0.000614415	0.000945568	0.000582953	0.000449763	0.00045424	0.00050279	0.000882983	0.000944537	0.000846689	0.000805901	0.000812968
157	NC	1	2	70	9	1	0	0	30	14	11		0.00142012	0.00146599	0.00152982	0.00146335	0.00133968	0.00139832	0.00113825	0.0014646	0.00143873	0.00136499	0.00136801	0.00139829	0.00168282	0.00119724	0.00156237	0.00140321	0.000766224	0.000545255	0.000513182	0.000482391	0.00053266	0.000607866	0.000416591	0.000607244	0.000566015	0.000570511	0.000526487	0.000519112	0.000572994	0.000450296	0.000485995	0.000503762	0.00098419	0.000852166	0.000852061	0.000809379	0.000801665
159	NC	1	1	72	16	1	0	0	30	14	11		0.00150376	0.00135518	0.00140299	0.00152374	0.00154089	0.00150414	0.00133006	0.00158485	0.00126593	0.00146517	0.00130345	0.00138227	0.00169223	0.00123594	0.00144083	0.00146109	0.000500119	0.000632988	0.000611492	0.000511592	0.000543501	0.000592049	0.000465942	0.000521115	0.000544254	0.000583628	0.000563097	0.000553663	0.00055942	0.000455511	0.000485605	0.000533573	0.000834668	0.00087372	0.000875323	0.000848973	0.000875962
161	NC	1	2	67	12		0	1	30	13	13		0.00156632	0.00129262	0.00155084	0.00140093	0.00136575	0.00138878	0.00124175	0.00138425	0.00136219	0.0012986	0.0015271	0.00145483	0.00148958	0.00123427	0.00150684	0.00136749	0.000542944	0.000716534	0.000577939	0.000483373	0.000542028	0.00061429	0.000428475	0.000652173	0.000570286	0.000633605	0.000494905	0.000750433	0.00062902	0.000464248	0.000490877	0.000495752	0.000884071	0.000908563	0.000902239	0.000789227	0.0008166
99031	SCI	2	1	77	12	1	1	1	27	5	5	4.4	0.00153308	0.0014255	0.00140229	0.00144545	0.00146689	0.00133619	0.00120019	0.00149424	0.00138423	0.00143017	0.00148714	0.00142678	0.00140259	0.00122468	0.00152918	0.00143296	0.000565872	0.000496483	0.000522644	0.000520425	0.0005494	0.000615191	0.00037864	0.00071248	0.000515711	0.000568035	0.000463144	0.000524006	0.000620738	0.000436787	0.000445282	0.000467746	0.000888274	0.000806155	0.000815859	0.000828766	0.00085523
470911	SCI	2	2	72	9	1	0	0	29	12	7	5.6	0.0016565	0.00142283	0.00147809	0.00144146	0.00142786	0.00165113	0.00122655	0.0016149	0.00132989	0.00137151	0.00146128	0.00147165	0.00156842	0.00121272	0.00166272	0.00137837	0.000545233	0.000675918	0.000575237	0.00050018	0.000515879	0.000530977	0.000410639	0.000498453	0.000535621	0.000625742	0.000469873	0.000488374	0.000575634	0.000391312	0.000477341	0.000496981	0.000915656	0.000924887	0.00087619	0.000813941	0.000819873
840335	SCI	2	2	69	12	1	0	1	30	9	7	3.7	0.00178181	0.0013388	0.00135456	0.00137075	0.0013448	0.00145528	0.00129995	0.00165875	0.0011951	0.00148169	0.00134307	0.00132902	0.00164947	0.00128738	0.0017462	0.00144328	0.000455791	0.000535986	0.000637336	0.000501467	0.000548878	0.000614665	0.000460739	0.00050641	0.00056061	0.00049527	0.000547353	0.00049476	0.000578127	0.000436965	0.000431377	0.000648817	0.000897795	0.000803591	0.000876411	0.000791229	0.000814185
867667	SCI	2	2	71	14	1	0	0	30	13	9	4.6	0.00160216	0.00140586	0.00136041	0.00138826	0.00130671	0.00148128	0.00119044	0.00149933	0.00158253	0.00141564	0.00143702	0.00156006	0.00128108	0.00125911	0.00157546	0.00129718	0.000452098	0.000613862	0.000599882	0.000504144	0.00054907	0.000553118	0.000470408	0.000660361	0.000440559	0.000564728	0.000467343	0.000710351	0.000578552	0.000474455	0.000544615	0.000564907	0.000835451	0.000877862	0.000853392	0.00079885	0.000801617
1116444	SCI	2	2	72	14	1	0	1	28	17	14	8	0.00146339	0.00132245	0.00153224	0.00161134	0.00150685	0.00135134	0.00122034	0.00155251	0.00135451	0.00144175	0.00144307	0.00152731	0.00149789	0.00128903	0.00188707	0.00152289	0.000487744	0.000580423	0.000491584	0.000493445	0.000540781	0.000646994	0.000407991	0.000496644	0.000540485	0.000555999	0.000504227	0.000494386	0.000643094	0.000447038	0.000408817	0.000501943	0.00081296	0.000827767	0.000838471	0.000866076	0.000862803
1229621	SCI	2	1	60	9	1	0	0	28	8	6	6.4	0.00167783	0.00144045	0.00158532	0.00138068	0.00130269	0.00186259	0.00118463	0.00155427	0.00137344	0.00131978	0.00130884	0.0013561	0.00160494	0.00124481	0.00146957	0.00156942	0.000494797	0.000512965	0.000528438	0.000546648	0.00053699	0.000591676	0.000440448	0.000556096	0.000542178	0.000628978	0.000567978	0.000566212	0.000629711	0.000465616	0.000464056	0.000366813	0.000889143	0.000822128	0.000880733	0.000824658	0.000792225
1545485	SCI	2	1	76	12	1	0	1	29	12	9	4.3	0.00140567	0.00144386	0.00152428	0.00148667	0.00141773	0.00186233	0.00120475	0.00177996	0.00144457	0.00140741	0.00138669	0.00137347	0.00162287	0.00126868	0.00186108	0.00138997	0.000719963	0.000620259	0.000543046	0.000499237	0.00055161	0.000540997	0.000468421	0.000470574	0.000549094	0.000689033	0.000561507	0.000570824	0.000596252	0.000452281	0.000430283	0.000475796	0.000948531	0.000894792	0.000870125	0.00082838	0.000840316
1693824	SCI	2	2	58	16	1	0	2	30	20	18	3.7	0.00153248	0.00127586	0.00125863	0.00128026	0.00131583	0.00126765	0.00116556	0.00157295	0.00147013	0.00139132	0.00128149	0.00138486	0.00159311	0.00119626	0.00151547	0.00165018	0.000485847	0.00068551	0.000620156	0.00053991	0.000613506	0.000597323	0.00045477	0.000545955	0.000638397	0.000586956	0.000533	0.000590495	0.000621135	0.000467356	0.000495894	0.000549692	0.000834724	0.000882291	0.00083298	0.000786694	0.000847614
1713370	SCI	2	2	62	12	1	0	0	30	17	13	3	0.00136825	0.00144474	0.00137602	0.00145333	0.00131356	0.00145546	0.0013759	0.00153454	0.00138885	0.00133725	0.0013797	0.00132467	0.00139905	0.00118119	0.00147048	0.00138777	0.000575352	0.000759248	0.000523289	0.000469457	0.00052851	0.000568979	0.000644432	0.000580023	0.000495976	0.000598112	0.000494496	0.000526159	0.000590076	0.000449307	0.000549172	0.000489799	0.000839653	0.000987744	0.000807531	0.000797416	0.000790192
2105217	SCI	2	2	79	11	1	0	1	29	8	6	6.4	0.00174119	0.00151982	0.00145804	0.00152379	0.00146571	0.00162335	0.00122763	0.00168529	0.00154458	0.00152723	0.00137258	0.00136323	0.0015736	0.00120731	0.00177774	0.00159689	0.000448149	0.000701307	0.000608275	0.000519791	0.000570837	0.000645166	0.000450046	0.000427624	0.000532507	0.000587663	0.000532684	0.000556829	0.000650843	0.00044999	0.000424363	0.000491891	0.000879162	0.000974145	0.000891529	0.000854457	0.000869128
2148307	SCI	2	2	63	12	1	0	1	26	13	11	3.7	0.00146447	0.00143193	0.0014804	0.00135058	0.00137359	0.00146228	0.00122039	0.00156207	0.0013301	0.00131166	0.00138935	0.00131926	0.00148455	0.00123257	0.00152501	0.0014129	0.00048352	0.000534473	0.000534175	0.000550402	0.00060083	0.000617754	0.000432436	0.000472141	0.000561135	0.000591746	0.000525318	0.00060709	0.000604327	0.000501808	0.000466985	0.000482595	0.000810503	0.000833623	0.000849583	0.00081713	0.000858416
2272482	SCI	2	2	65	14	1	0	0	30	19	14	4.7	0.00155146	0.00144193	0.00137689	0.00140632	0.00147254	0.0012509	0.00127751	0.00158744	0.00150605	0.00120979	0.0013853	0.00139409	0.00137783	0.00122463	0.00157482	0.00152892	0.000522191	0.00074234	0.000537547	0.000523055	0.000526924	0.000585841	0.000483986	0.000435877	0.00044974	0.000602093	0.000501215	0.00051672	0.000584006	0.000515113	0.000435452	0.000436423	0.00086528	0.000975538	0.000817329	0.000817477	0.000842128
2596571	SCI	2	2	67	12	2	0	1	26	12	9	7.6	0.00154258	0.00145175	0.00138194	0.00155582	0.00143394	0.00156986	0.00124597	0.00162231	0.0017164	0.00147936	0.00149177	0.00139167	0.00143844	0.0012658	0.00157645	0.00163977	0.000537755	0.000666744	0.000622607	0.000496089	0.000548008	0.000636787	0.000464376	0.000520119	0.000560625	0.000627586	0.000588227	0.000556653	0.000639485	0.000499526	0.000472818	0.000478913	0.000872697	0.000928412	0.000875718	0.000849331	0.000843322
2749238	SCI	2	1	62	16	1	0	0	28	11	8	5.6	0.00161064	0.00138936	0.00127519	0.00144371	0.00137151	0.00157237	0.00121142	0.00156302	0.00143807	0.00145517	0.00133909	0.00134002	0.00159734	0.00117212	0.00155999	0.00142094	0.00044233	0.000464165	0.000562617	0.000488707	0.000517761	0.000524564	0.000453363	0.000556812	0.000415353	0.000486075	0.000474708	0.000539755	0.000515992	0.000454606	0.000411864	0.000435174	0.000831767	0.000772563	0.000800143	0.000807043	0.000802343
3011275	SCI	2	2	75	12	1	0	0	28	7	5	4.6	0.00158729	0.00130949	0.00150839	0.00131753	0.00153154	0.00141966	0.00120929	0.00159188	0.00145383	0.00145468	0.00135831	0.00139778	0.0013887	0.00120312	0.00160055	0.00136841	0.00051036	0.000642435	0.000569684	0.00050348	0.000780574	0.000623219	0.000391754	0.000533814	0.000476387	0.000620541	0.000493031	0.000563863	0.000630657	0.000431958	0.000527618	0.000499126	0.000869339	0.000864787	0.000882586	0.00077483	0.0010309
3542165	SCI	2	2	67	12	1	0	0	30	16	14	0.7	0.00154339	0.00128882	0.00155207	0.00139047	0.001404	0.00149726	0.00128483	0.00163407	0.00138988	0.00134465	0.00140335	0.00146785	0.00124998	0.00130232	0.00162554	0.00122482	0.000536475	0.000615654	0.000483456	0.000541138	0.000611425	0.000510855	0.000477981	0.00050811	0.000618427	0.000639751	0.000561859	0.000657153	0.000581663	0.000523923	0.000453589	0.000525411	0.000872111	0.000840042	0.000839659	0.000824247	0.000875616
4202431	SCI	2	2	71	9	1	0	1	29	13	6	5.6	0.0015362	0.00124154	0.00133055	0.00132986	0.00138013	0.00131133	0.00134206	0.00150647	0.00150673	0.00135919	0.00152652	0.00142894	0.00128409	0.00125222	0.0015982	0.00137445	0.000516263	0.000665939	0.000525346	0.000481838	0.000517861	0.000530593	0.000452568	0.000462741	0.00047627	0.000553264	0.000415057	0.000488035	0.00051389	0.000436509	0.000445755	0.000519286	0.000856244	0.000857805	0.000793748	0.000764512	0.000805284
4494067	SCI	2	2	68	16	1	0	1	30	10	6	5.3	0.00156527	0.00143456	0.00142887	0.00147308	0.00138294	0.0015905	0.00120842	0.00156992	0.00154053	0.0013653	0.00146432	0.0014499	0.00139999	0.0012591	0.00158711	0.0017309	0.000615458	0.000632765	0.000579112	0.000519161	0.00059995	0.00062658	0.00046883	0.000563931	0.000568224	0.000578304	0.000561193	0.0005948	0.000618824	0.000450192	0.000461336	0.000489372	0.000932062	0.00090003	0.000862366	0.000837135	0.000860948
5210119	SCI	2	1	56	16	1	0	0	30	17	15		0.00157319	0.00129581	0.001245	0.00136321	0.00127674	0.00145881	0.00121341	0.00150182	0.00128882	0.00133957	0.00128451	0.0015441	0.00166519	0.00114906	0.00159565	0.001176	0.000492162	0.000594199	0.000663583	0.000497229	0.000570358	0.000589459	0.000400972	0.00057611	0.000473548	0.000485949	0.000465417	0.000693472	0.000535354	0.00039349	0.000493404	0.000548976	0.000852502	0.000828071	0.000857388	0.00078589	0.000805818
5590884	SCI	2	2	71	12	1	0	0	30	10	12	3.6	0.00131486	0.0013278	0.00134444	0.00136225	0.00135538	0.00145579	0.00116672	0.00136526	0.00155244	0.00137682	0.00129781	0.00128853	0.00140476	0.00121953	0.0014708	0.00154257	0.000505903	0.000686276	0.00055393	0.000424914	0.000526131	0.000542157	0.000402991	0.000437564	0.000431072	0.000538133	0.000449373	0.000458426	0.000560493	0.000408526	0.000435482	0.000503071	0.000775555	0.000900117	0.000817434	0.000737359	0.000802548
5651115	SCI	2	1	72	9	2	0	1	29	9	7	7	0.00154737	0.00141831	0.00135288	0.00141401	0.00137486	0.00158068	0.00119017	0.00144007	0.00156282	0.00138834	0.00140738	0.00142383	0.00134837	0.00123213	0.00140578	0.00155289	0.000517632	0.000553253	0.000564441	0.000468548	0.000505332	0.000571389	0.000416842	0.000398417	0.000441496	0.000599147	0.000468465	0.000479822	0.00059778	0.000453377	0.000432843	0.000407563	0.000860878	0.000841607	0.000827256	0.000783703	0.000795176
6004440	SCI	2	1	81	12	1	0	1	28	10	7	5.3	0.00182119	0.00186965	0.00143989	0.00146944	0.0014549	0.00156771	0.00197488	0.00157804	0.00119465	0.00156252	0.00151817	0.00163761	0.00190782	0.00152193	0.00155778	0.00135259	0.000568023	0.000868636	0.000696806	0.000591015	0.000623761	0.000656059	0.000914955	0.000497231	0.000589022	0.000599651	0.000489971	0.000489023	0.000983264	0.000773678	0.000588691	0.000750334	0.000985745	0.00120231	0.0009445	0.000883823	0.000900808
84034	MCI	3	2	74	12	1	0	2	26	1	1	12.7	0.00187673	0.00145448	0.00138014	0.00168844	0.00146864	0.00148482	0.00130679	0.00161732	0.00143541	0.00143974	0.00160601	0.00153513	0.00145189	0.0013826	0.0017997	0.00162543	0.000847418	0.000704805	0.000656521	0.000793901	0.000574903	0.000633281	0.000449867	0.000624112	0.000679826	0.000685256	0.000501599	0.00053376	0.000667409	0.000567875	0.000629079	0.00108323	0.00119052	0.000954698	0.000897727	0.00109208	0.000872814
336572	MCI	3	2	76	12	1	0	1	28	5	3	6	0.00185132	0.00128926	0.00133978	0.00151079	0.00144691	0.00169975	0.00125994	0.00164215	0.00148552	0.00145749	0.00150326	0.00156657	0.00160462	0.00121909	0.00167821	0.00154246	0.000489003	0.000668079	0.000662097	0.00051688	0.000585057	0.00056904	0.000462665	0.00055456	0.000520394	0.000552969	0.000524358	0.000538478	0.000582932	0.000502125	0.000535383	0.000607944	0.000943108	0.000875139	0.00088799	0.000848182	0.000872341
464414	MCI	3	2	77	8	1	0	0	24	2	0	12	0.00151858	0.00145644	0.00139375	0.00157351	0.0015113	0.00146727	0.00120511	0.00147386	0.00147791	0.00143987	0.00157457	0.00142625	0.0016932	0.00133567	0.0016102	0.00152093	0.000642928	0.000559046	0.000628288	0.000459249	0.000555229	0.000681413	0.000469435	0.000631094	0.000463169	0.000594492	0.000504541	0.000569684	0.000987224	0.000388959	0.000438279	0.000439358	0.000934811	0.000858177	0.000883442	0.000830669	0.000873919
671975	MCI	3	2	66	12	1	0	1	29	0	0	11.4	0.00177203	0.00153328	0.00141325	0.00144693	0.0014184	0.00163461	0.00151053	0.00158646	0.00160491	0.00145295	0.00147516	0.00158692	0.00160612	0.00122485	0.00167178	0.0016288	0.000430927	0.000521831	0.000600195	0.000461492	0.000769494	0.000534266	0.000717555	0.000544532	0.000437962	0.000557618	0.000487739	0.000666947	0.000529729	0.000453785	0.000405194	0.000439293	0.000877961	0.000858982	0.000871212	0.000789972	0.000985796
822736	MCI	3	2	73	9	1	1	0	25	2	0	10.4	0.00138318	0.00154651	0.0014441	0.00150023	0.00151475	0.00166308	0.0013224	0.00127726	0.0014077	0.00137687	0.00135425	0.00139125	0.00127357	0.00126784	0.00148032	0.00144868	0.000607544	0.00102092	0.000638401	0.000550983	0.00103309	0.000797505	0.000470303	0.000783069	0.000602989	0.000618908	0.000582485	0.000573006	0.000622584	0.000457561	0.000568474	0.000574576	0.000866089	0.00119612	0.000906967	0.000867397	0.00119364
983829	MCI	3	1	82	9	1	0	1	28	4	1	10.4	0.00191128	0.00159946	0.00167251	0.00147329	0.00163832	0.00146712	0.00120934	0.00175737	0.00155109	0.00151649	0.00141938	0.00158724	0.00149378	0.00129916	0.00169637	0.00163319	0.000827906	0.000814922	0.000597106	0.000580347	0.00100212	0.000660545	0.000482208	0.000699907	0.000534585	0.000644211	0.000607669	0.000566046	0.000629719	0.000487053	0.000652203	0.000555077	0.00118903	0.00107643	0.000955575	0.000877993	0.00121419
1309617	MCI	3	2	76	12	2	0	0	26	2	0	10.3	0.00148921	0.0014113	0.00144157	0.00151587	0.00148051	0.00152788	0.00132609	0.00142838	0.0014639	0.00130302	0.00139378	0.00134298	0.00150293	0.00120727	0.00162923	0.00142587	0.000541855	0.00059524	0.000558996	0.000467134	0.000869825	0.000573524	0.000390076	0.000505948	0.000482368	0.000638699	0.000557486	0.000533443	0.000590413	0.000425174	0.000414276	0.000481404	0.00085764	0.000867259	0.000853188	0.000816713	0.00107339
1641875	MCI	3	2	77	12	1	0	1	28	0	0	10	0.00208367	0.00146786	0.00144345	0.00141187	0.00142534	0.00165021	0.00155646	0.00184635	0.00126464	0.00146882	0.00151942	0.00154903	0.00153579	0.00128389	0.0017396	0.00130267	0.000552508	0.000623006	0.00059833	0.000546271	0.000593171	0.000628808	0.000734091	0.000598971	0.000569652	0.000579246	0.000511741	0.000508945	0.000630026	0.000438822	0.000493913	0.000539057	0.0010629	0.000904622	0.000880035	0.000834804	0.00087056
1656937	MCI	3	2	80	11	1	0	1	26	4	0	11	0.0018765	0.00153658	0.00164797	0.00148341	0.00138899	0.0016631	0.0013161	0.00175855	0.0014717	0.00135877	0.00143941	0.00132629	0.00153068	0.00129652	0.00162284	0.00149773	0.000781067	0.000674386	0.000571421	0.000569753	0.000561533	0.000632196	0.000436177	0.000458856	0.000638409	0.000643523	0.00101043	0.000598488	0.000623605	0.000458961	0.000489349	0.000556998	0.00114621	0.000961783	0.000930271	0.000874303	0.000837354
2052539	MCI	3	2	85	11	1	0	1	24	6	0	14.3	0.00165716	0.00146549	0.00124762	0.00141796	0.00140249	0.00172946	0.00121123	0.00137588	0.00149403	0.00146796	0.0014864	0.00145729	0.00132181	0.00121556	0.00155018	0.00139185	0.000532052	0.000716501	0.000731155	0.000645473	0.000679965	0.000550781	0.00043545	0.000836643	0.000507448	0.000584713	0.000525776	0.000572217	0.000628475	0.000480382	0.000622179	0.000580469	0.000907088	0.000966163	0.000903308	0.00090297	0.000920809
2293790	MCI	3	2	75	12	1	1	0	28	7	3	6.6	0.00156584	0.00164207	0.00150151	0.00144453	0.00153215	0.00151932	0.00125359	0.00151675	0.00143379	0.00139098	0.00135567	0.00137687	0.00142082	0.00126381	0.0016328	0.00144263	0.000605427	0.00060521	0.000598328	0.000515347	0.000499742	0.000565586	0.000436639	0.000754076	0.000502566	0.000651777	0.000537998	0.00055739	0.000608806	0.000414308	0.00053805	0.00052603	0.000925565	0.000950828	0.000899389	0.000825074	0.000843877
2418134	MCI	3	1	74	16	1	1	1	26	3	0	21.7	0.00167186	0.00153298	0.00153603	0.00161164	0.00175733	0.00168026	0.00124179	0.00165521	0.00147252	0.0015327	0.0014811	0.00158662	0.00165834	0.00133166	0.00191166	0.00143907	0.00052464	0.000659168	0.000534642	0.000454959	0.000446064	0.000557872	0.000450245	0.000666396	0.000496458	0.000612889	0.00053206	0.000511751	0.000575577	0.000487347	0.000394702	0.000467201	0.000907049	0.00095044	0.000868439	0.00084052	0.000883154
2926415	MCI	3	1	79	12	1	1	0	27	10	0	8.4	0.00127546	0.00141565	0.00142748	0.00141062	0.00137585	0.00141952	0.00124963	0.00145189	0.0012655	0.00135485	0.00144755	0.00145785	0.0013442	0.0013145	0.00154346	0.00133632	0.000535995	0.000605857	0.000653729	0.0005067	0.000595204	0.000589776	0.000427921	0.0005724	0.00050016	0.000640329	0.00051947	0.000502812	0.000597393	0.000377286	0.000378166	0.000527047	0.000782482	0.000875788	0.000911645	0.000808007	0.00085542
3286843	MCI	3	2	68	9	1	0	0	24	1	0	16.3	0.00166411	0.00143368	0.00138895	0.00137771	0.00131902	0.00156328	0.00130655	0.00150722	0.00133918	0.00140562	0.00140857	0.00137071	0.0014581	0.00121767	0.00139009	0.00149962	0.000644097	0.000923234	0.000654621	0.000531073	0.000648416	0.000605382	0.000544555	0.000652763	0.000583041	0.000635337	0.000514975	0.000837484	0.000606866	0.000479257	0.000601723	0.000586519	0.000984101	0.00109338	0.000899397	0.000813285	0.000871949
3991466	MCI	3	2	73	12	1	0	2	28	6	0	9.3	0.0022444	0.00143279	0.0014942	0.00137026	0.00133956	0.00163195	0.00126412	0.00161608	0.00129688	0.00130506	0.00139999	0.00150273	0.00152724	0.00126559	0.00172572	0.00143332	0.000869856	0.000560957	0.000998205	0.000548496	0.000596482	0.00057782	0.000444601	0.000731507	0.000590126	0.000621963	0.000580618	0.000569107	0.000612221	0.000497363	0.000444151	0.000527222	0.00132804	0.000851568	0.00116354	0.000822417	0.000844177
4045386	MCI	3	2	65	12	1	0	1	28	2	0	6.4	0.0018595	0.00144529	0.00131958	0.00137845	0.00130838	0.00134344	0.0012038	0.00134528	0.00153502	0.00130048	0.00133451	0.00130435	0.00154664	0.00120498	0.0015032	0.00160244	0.000692078	0.000737864	0.000650255	0.000481629	0.00050646	0.000581177	0.000469293	0.000648915	0.000466528	0.000668562	0.000610707	0.000603392	0.000814328	0.000476544	0.000595378	0.000476263	0.00108122	0.000973672	0.000873363	0.000780569	0.000773765
4255097	MCI	3	2	85	8	1	0	1	27	0	0	12	0.00257458	0.00144869	0.00134373	0.00114836	0.00140344	0.00154548	0.00134081	0.00126423	0.00144922	0.00142388	0.00131256	0.00146871	0.00116526	0.00130434	0.002941	0.00147518	0.00128643	0.000705901	0.000622269	0.000698786	0.000560344	0.000622455	0.000485717	0.000712244	0.000540092	0.000616915	0.000589451	0.00057206	0.000696076	0.000456687	0.00213547	0.000634899	0.00171581	0.000953499	0.000862757	0.000848645	0.000841377
4394551	MCI	3	2	63	12	1	0	0	26	1	1	10.7	0.00107921	0.00158673	0.00143557	0.00136323	0.00131585	0.00160663	0.00118158	0.00150574	0.00148664	0.0013874	0.00128618	0.00131056	0.00139835	0.00112542	0.0015186	0.00137164	0.000567335	0.000870155	0.000588655	0.000525364	0.000557084	0.00055281	0.000441699	0.000497213	0.000490476	0.000586254	0.000485016	0.000502957	0.000556113	0.000442341	0.000555287	0.000517952	0.000737959	0.00110901	0.000870961	0.000804653	0.000810006
4776101	MCI	3	1	79	16	1	1	2	24	2	2	10.4	0.00229874	0.00170901	0.00158529	0.00150426	0.00154498	0.00293938	0.00132484	0.0029871	0.00170094	0.00141336	0.00155264	0.00146224	0.00263328	0.00140142	0.00312874	0.00177657	0.00149556	0.000905783	0.000571321	0.000537141	0.000578868	0.00190612	0.00047657	0.00218536	0.000592894	0.000614104	0.000597516	0.00092059	0.00205082	0.000409821	0.00235407	0.000479763	0.00176329	0.00117353	0.000909311	0.000859514	0.000900908
4996119	MCI	3	2	78	8	1	1	0	25	0	0	21.7	0.00147414	0.0014416	0.00165116	0.00149481	0.00138574	0.00173961	0.00122842	0.00147359	0.00134269	0.00148842	0.00153852	0.00144623	0.00174386	0.00144107	0.00155795	0.00122684	0.000779418	0.000697119	0.000547436	0.000488471	0.000522203	0.000595654	0.000452036	0.000616447	0.000682709	0.00059713	0.000503708	0.000533473	0.00056877	0.000545566	0.000497926	0.000532649	0.00101099	0.000945278	0.000915344	0.00082392	0.000810049
5266815	MCI	3	2	69	12	1	1	0	24	3	0	12.3	0.00175706	0.00148783	0.00140452	0.00149465	0.00137967	0.00150304	0.00122788	0.00149342	0.00147728	0.00151696	0.0012994	0.00133346	0.00136695	0.00122443	0.00148631	0.00146218	0.000513917	0.000886112	0.000651014	0.000648928	0.000619864	0.000583369	0.00043909	0.000577648	0.000514814	0.00109002	0.000520399	0.00058311	0.00061932	0.000422728	0.000502991	0.000569258	0.000928299	0.00108669	0.000902183	0.000930836	0.000873132
5347017	MCI	3	2	72	12	1	1	0	24	5	0	8	0.0014322	0.00170799	0.00157269	0.00145053	0.00134497	0.00159486	0.0012365	0.00143279	0.00153874	0.00129775	0.00134037	0.00138136	0.00151418	0.00131025	0.00167142	0.00132498	0.000621754	0.00086206	0.000776524	0.00049874	0.000587581	0.000639292	0.000482933	0.000760396	0.00112765	0.000692426	0.00055029	0.000914385	0.000653356	0.000519912	0.000690051	0.000515787	0.000891901	0.00114404	0.00104191	0.000816002	0.000840043
5455201	MCI	3	2	71	12	1	0	1	27	7	2	12	0.00154054	0.0016339	0.00145616	0.00157838	0.00138131	0.00153349	0.00154022	0.0015728	0.00145719	0.00143497	0.00139867	0.00145631	0.00146465	0.00129009	0.00173881	0.00154924	0.00063013	0.000736663	0.000636532	0.000462349	0.000550086	0.000612866	0.000654629	0.000691649	0.000561285	0.000622673	0.000532662	0.000531018	0.000642302	0.000458544	0.000519233	0.000472228	0.000933599	0.00103574	0.000909743	0.00083436	0.000827159
5460174	MCI	3	2	73	12	1	1	1	27	5	3	6.3	0.00154875	0.00132272	0.0013728	0.00156175	0.00141096	0.00147493	0.00125788	0.00159074	0.00138845	0.00144307	0.00137921	0.00135857	0.00168378	0.00126011	0.00174318	0.00140845	0.000811061	0.000606656	0.000595162	0.000487731	0.000556097	0.000603563	0.000440436	0.000528078	0.00050151	0.000514032	0.000507594	0.000539682	0.000538689	0.000457785	0.000401767	0.000495873	0.00105696	0.000845344	0.000854375	0.000845739	0.000841052
5537291	MCI	3	2	77	11	1	0	1	26	5	1	10.7	0.0017026	0.0015827	0.00164147	0.00172402	0.00144696	0.00179288	0.00125729	0.00184922	0.00140969	0.00153662	0.00146204	0.00172272	0.00158258	0.00174431	0.00160871	0.00157446	0.000777762	0.000563759	0.000533135	0.000809826	0.000571348	0.000561517	0.000462507	0.00045156	0.000551899	0.000568932	0.000557618	0.000879419	0.000624445	0.000777247	0.000760024	0.000513312	0.00108604	0.000903406	0.00090258	0.00111456	0.000863218
5598745	MCI	3	2	77			0	1	27	5	2	9.3	0.00160602	0.00143511	0.00148438	0.00145704	0.00148917	0.00160598	0.00120586	0.00169884	0.00153643	0.00136622	0.00147663	0.00148403	0.00145004	0.00124854	0.00179256	0.00155309	0.000676557	0.00064962	0.000596114	0.000554936	0.000544155	0.000620213	0.00047745	0.000530141	0.000665792	0.000662224	0.00052756	0.000554528	0.000617802	0.00042101	0.000423412	0.000470232	0.000986377	0.000911451	0.000892201	0.000855638	0.00085916
5599601	MCI	3	2	83	16	1	0	1	26	2	0	13.3	0.00125348	0.00153918	0.00133591	0.00143402	0.00149933	0.00145961	0.00190777	0.00149824	0.00150611	0.00159412	0.00142158	0.00151442	0.00159563	0.00123825	0.00163743	0.00141032	0.000635636	0.000632282	0.000672543	0.000728153	0.000874044	0.000630017	0.000968423	0.000531899	0.0005046	0.000549347	0.000532959	0.000541128	0.00062399	0.000492562	0.000515498	0.000671706	0.000841584	0.000934581	0.000893667	0.000963441	0.00108247
5615755	MCI	3	2	75	8	2	0	2	25	7	4	9.3	0.00213518	0.00157569	0.00149275	0.00139976	0.00144352	0.00146054	0.00160182	0.00166906	0.00144617	0.00136679	0.00137753	0.00140508	0.00153867	0.0012381	0.00165139	0.00139423	0.000887233	0.000821412	0.000593723	0.000524848	0.000537006	0.000603712	0.000756648	0.000570133	0.000610592	0.000596361	0.000494886	0.000520189	0.000583956	0.000468768	0.000610822	0.000593221	0.00130322	0.00107284	0.000893401	0.000816485	0.000839177
5659183	MCI	3	2	72	9	1	1	1	26	6	2	7	0.001411	0.00141547	0.00142827	0.00140887	0.00137637	0.0012484	0.00123342	0.00163439	0.00150592	0.00130521	0.00134685	0.00147062	0.00143945	0.00127231	0.00169029	0.00160448	0.000562914	0.000647641	0.000585954	0.000566038	0.000600952	0.000639625	0.000523982	0.000528392	0.00053749	0.000621428	0.000524045	0.000524775	0.000597275	0.000470097	0.000498007	0.000533627	0.000845607	0.000903583	0.000866725	0.000846981	0.000859424
5717311	MCI	3	2	87	11	1	0	1	28	4	3	5	0.00152886	0.00164268	0.00132313	0.00150154	0.00137666	0.00131661	0.00128521	0.00140099	0.00146999	0.00145424	0.00144973	0.0014397	0.00132565	0.00142534	0.001315	0.00170182	0.000584761	0.000784521	0.000608081	0.000488966	0.000521092	0.000639357	0.00045121	0.000961411	0.00053157	0.000597797	0.000484804	0.00053501	0.000606516	0.000611955	0.000617643	0.000475097	0.00089946	0.00107057	0.000846431	0.000826491	0.000806281
5740321	MCI	3	2	67	12	1	0	2	27	4	0	18.3	0.00192036	0.00130384	0.00144599	0.00160901	0.00131666	0.00168647	0.00124243	0.00156813	0.00144606	0.00128998	0.00141468	0.00139341	0.00143962	0.00146726	0.00168859	0.00132015	0.00114984	0.00059704	0.000585097	0.000607187	0.000802863	0.000590334	0.0004532	0.000515188	0.000605392	0.000600988	0.000559599	0.000569913	0.00058622	0.000582887	0.000459921	0.000557717	0.00140668	0.000832642	0.000872061	0.000941128	0.000974128
5754844	MCI	3	2	68	9	1	1	1	28	3	0	9.7	0.00154673	0.00138862	0.00145358	0.00137554	0.00131812	0.00136938	0.00148845	0.00157216	0.00149743	0.00140147	0.00134241	0.00141468	0.00161163	0.00126408	0.00167568	0.0016804	0.000473715	0.000682194	0.000612252	0.00058912	0.000582723	0.000645552	0.000647581	0.000467289	0.000576341	0.000649358	0.000620205	0.000586806	0.000633029	0.000488846	0.000463239	0.000528047	0.000831387	0.000917669	0.000892695	0.000851262	0.000827858
5945828	MCI	3	2	84	8	1	0	2	25	4	1	16.6	0.00153812	0.00144761	0.00149803	0.00146542	0.00132888	0.00168089	0.00128477	0.00162419	0.0014	0.00146851	0.00136165	0.00153404	0.00156701	0.00129698	0.00170791	0.00143302	0.000629598	0.000667756	0.000712925	0.000609171	0.000684997	0.000638552	0.000519121	0.000595937	0.00064633	0.000665115	0.000645956	0.000622032	0.000649949	0.000507841	0.000541935	0.000628971	0.000932436	0.000927707	0.000974628	0.000894588	0.000899627
71617	AD	4	1	76	8		0	1	22	0	0	12	0.00170126	0.00141542	0.0014306	0.00158568	0.00144637	0.00158424	0.00127347	0.00167141	0.00153283	0.00144339	0.00143276	0.00146106	0.00147228	0.00137034	0.00145885	0.00152805	0.000497529	0.000508394	0.000553809	0.000456821	0.000705022	0.000598834	0.000437469	0.00045837	0.000488875	0.000571941	0.000530056	0.000526591	0.000587498	0.000426773	0.000482099	0.00108833	0.000898772	0.000810736	0.000846071	0.000833108	0.000952139
834769	AD	4	2	59	9	1	1	1	23	3	0	15.7	0.00211547	0.00132658	0.00134831	0.00139557	0.00140827	0.00118709	0.00119514	0.001386	0.00145527	0.00138913	0.00144758	0.0014663	0.00169144	0.00117927	0.00161277	0.00145386	0.00053296	0.000874187	0.000581564	0.000457032	0.00049691	0.000619283	0.000413132	0.000450574	0.000467029	0.000530669	0.00047972	0.000490765	0.000635329	0.000397797	0.000438175	0.000467234	0.00106046	0.00102498	0.000837148	0.000769879	0.000800696
939617	AD	4	1	79	8	1	0	1	21	2	0	16	0.0014427	0.00165307	0.00131308	0.00144547	0.00181421	0.00199442	0.00128989	0.00155957	0.00141659	0.00180918	0.00137343	0.00156454	0.00177393	0.00123337	0.00157058	0.00166066	0.000656107	0.000918383	0.000613399	0.000541699	0.000949536	0.00115217	0.000402487	0.000702491	0.000588489	0.00124982	0.000531119	0.000793657	0.00106643	0.000426211	0.000597608	0.000657549	0.000918304	0.00116328	0.000846626	0.000842957	0.00123776
944181	AD	4	2	75	9		1	1	16	0	0	33	0.00136589	0.00174516	0.00143341	0.00147665	0.00148095	0.00145369	0.00132524	0.00253716	0.00149062	0.00135908	0.00143638	0.00144384	0.00133993	0.00130427	0.00299161	0.00152856	0.000534653	0.000982839	0.000596279	0.000508294	0.00059586	0.00057843	0.000497644	0.00172541	0.000604635	0.000682857	0.000461874	0.00052861	0.000662917	0.000450647	0.00197942	0.000542858	0.000811733	0.00123695	0.000875322	0.000831078	0.00089089
1024337	AD	4	2	82	8	1	1	1	23	0	0	16	0.00154518	0.00152096	0.00139962	0.0014721	0.00151166	0.0014561	0.00123264	0.00132902	0.00146946	0.00129385	0.00159889	0.00136402	0.00210472	0.00127554	0.00153883	0.00128601	0.000620416	0.000758665	0.000587141	0.000529953	0.000581963	0.000620139	0.000455771	0.00093814	0.000583658	0.000851639	0.000886897	0.000750422	0.00129403	0.000447548	0.000496826	0.000592407	0.00092867	0.00101276	0.000857968	0.000844	0.000891861
1054716	AD	4	1	73	9	1	0	2	22	2	0	13.4	0.0014917	0.00131013	0.00151249	0.00148955	0.00140238	0.00160106	0.00127291	0.00168171	0.00156829	0.001538	0.00150644	0.00149635	0.00154132	0.00130279	0.00174109	0.001456	0.000611204	0.000724499	0.000686015	0.000542418	0.000623079	0.000595263	0.000466261	0.000571951	0.000951762	0.000597215	0.000557308	0.000617682	0.000642799	0.000461261	0.000580582	0.000574555	0.000904701	0.00091971	0.000961507	0.000858129	0.000882844
2095751	AD	4	2	77	8	1	0	1	23	3	0	15.3	0.00165156	0.00152247	0.00141313	0.00158795	0.00146772	0.00159934	0.00154876	0.00178195	0.00167366	0.00144576	0.00143493	0.00152977	0.00178522	0.00126101	0.0016969	0.00146699	0.0004992	0.000638068	0.000634713	0.000542079	0.000611096	0.000638041	0.000621403	0.00043982	0.000536689	0.000650494	0.000576288	0.000581467	0.000649951	0.00045232	0.000595779	0.000568941	0.00088332	0.00093287	0.000894184	0.000890705	0.000896638
2541271	AD	4	2	78	12	1	0	1	23	6	0	9	0.0014239	0.00142911	0.00140476	0.0013921	0.00135324	0.00147763	0.00126474	0.00171193	0.00138138	0.00139399	0.00130043	0.00139113	0.00146727	0.00127812	0.00155021	0.00138935	0.000478957	0.000922189	0.000747596	0.000458642	0.000530426	0.000569794	0.000463513	0.000465011	0.000578794	0.000601505	0.000571673	0.000539226	0.000597968	0.000420459	0.000443654	0.000770931	0.000793938	0.00109116	0.000966649	0.000769795	0.000804696
3053202	AD	4	2	79	11	1	0	1	17	5	2	17	0.00163433	0.00145665	0.00149483	0.0014927	0.00141482	0.00158478	0.00160628	0.00182053	0.0014303	0.00148146	0.00139542	0.00149562	0.00151926	0.00125902	0.0019661	0.0015108	0.000805958	0.000809583	0.000653658	0.000550504	0.000571968	0.000640006	0.000658847	0.000432209	0.000640786	0.000635943	0.000539171	0.000534714	0.000636488	0.000444146	0.000395132	0.000575408	0.00108208	0.00102527	0.000934049	0.000864568	0.00085292
3068625	AD	4	2	86	11	1	0	1	23	0	0	17.4	0.00203105	0.0014627	0.00131167	0.00143763	0.00142466	0.00130157	0.0013085	0.0017904	0.00141152	0.00156739	0.0015649	0.00157058	0.00223277	0.00130783	0.00172381	0.00138826	0.000926699	0.000668928	0.00068705	0.000532829	0.000531996	0.000647476	0.000427997	0.000541088	0.000572134	0.000580544	0.000533808	0.000548485	0.00137244	0.000432668	0.000509685	0.000528777	0.00129482	0.00093352	0.000895257	0.000834428	0.00082955
3479293	AD	4	2	73	16	1	0	0	19	3	0	21.3	0.00156194	0.00143125	0.00143065	0.00141408	0.0014087	0.00156043	0.00125312	0.00151074	0.00144384	0.00134065	0.00157136	0.00134048	0.00155637	0.00121238	0.00173816	0.00145311	0.000558723	0.000624203	0.000565027	0.000474487	0.000535777	0.000557129	0.0004001	0.000465394	0.000504355	0.000625622	0.00059264	0.00052729	0.000578198	0.000439179	0.000371764	0.000441164	0.000893127	0.000893218	0.00085357	0.000787686	0.000826751
3548473	AD	4	2	61	12	1	1	0	21	0	0	17.3	0.00158836	0.00147305	0.00139789	0.00132914	0.00135322	0.00142508	0.00202715	0.00158851	0.00147832	0.00136635	0.00136553	0.0013236	0.00147582	0.00118668	0.00180228	0.0016083	0.000479854	0.000677962	0.000623465	0.000533183	0.000569097	0.000609909	0.00150031	0.00053742	0.000493327	0.000663695	0.000723154	0.000561711	0.000637054	0.000456561	0.000506974	0.000420964	0.000849358	0.000942992	0.000881606	0.000798503	0.000830472
4470664	AD	4	1	68	10	1	0	0	23	4	0	20.6	0.0015788	0.00142738	0.00153138	0.00140417	0.0013482	0.00151842	0.00125476	0.00168775	0.00131118	0.00139988	0.00128468	0.00129708	0.00143749	0.00127663	0.00170321	0.00141189	0.00049709	0.00054258	0.000531929	0.00049459	0.000611916	0.000565742	0.000446159	0.000479501	0.000487538	0.000560685	0.0005164	0.000545704	0.000588638	0.000395831	0.00047693	0.000457545	0.000857658	0.000837512	0.00086508	0.000797781	0.000857344
4510984	AD	4	2	83	8	1	0	2	16	0	0	20.7	0.0020951	0.00144362	0.00154074	0.00154099	0.0016251	0.00169903	0.0013301	0.0013405	0.00150775	0.00154974	0.00157746	0.00152478	0.00178064	0.00134459	0.0017028	0.00149005	0.0012384	0.000707769	0.000632014	0.000533774	0.000774235	0.00062859	0.00050075	0.000827028	0.000571171	0.000634078	0.00050377	0.000559468	0.000697284	0.000514945	0.000495862	0.000536715	0.00152397	0.000953053	0.000934924	0.000869512	0.00105786
4970179	AD	4	1	74	16	1	1	0	20	1	0	12	0.00155215	0.00138706	0.00142804	0.0016164	0.00155612	0.00172247	0.00126554	0.00159216	0.00146833	0.0014185	0.00140827	0.00134613	0.00164992	0.00125291	0.00169504	0.00153119	0.000539146	0.000712003	0.000536246	0.000427842	0.000749602	0.000522224	0.000420239	0.000459736	0.000450772	0.000587836	0.000506547	0.000544357	0.000750859	0.00042657	0.000504125	0.000410054	0.000876815	0.000937022	0.000833511	0.000824029	0.00101844
5170818	AD	4	2	75	16	1	0	0	23	0	0	25	0.00156203	0.00137342	0.00138093	0.00151139	0.00146359	0.00135863	0.00120846	0.00150789	0.00150909	0.00135317	0.00149353	0.00146433	0.00143457	0.0012865	0.00155099	0.00164452	0.000400564	0.000578234	0.000629304	0.000389786	0.000457082	0.000531693	0.000363975	0.000534766	0.000462876	0.000536925	0.000447668	0.00047964	0.000528812	0.000436209	0.000498197	0.000435947	0.000787721	0.000843294	0.000879845	0.000763654	0.000792584
5222371	AD	4	2	78	12	1	1	1	22	0	0	19.7	0.00171377	0.00138073	0.00133385	0.00150363	0.00145663	0.00149869	0.00126372	0.0015679	0.00144983	0.00136416	0.00146173	0.0013601	0.00140816	0.00127037	0.00169619	0.00166151	0.000489547	0.000621657	0.000645243	0.000512642	0.000543185	0.00059463	0.000439734	0.000575826	0.000546558	0.000616216	0.000540542	0.000519269	0.000589866	0.000471178	0.000490519	0.000500591	0.00089762	0.000874681	0.000874777	0.00084297	0.000847665
5232031	AD	4	2	71	9	1	1	1	21	1	0	21	0.00162984	0.00141394	0.00142821	0.0015072	0.00138354	0.00157731	0.00123759	0.00150238	0.00151239	0.00148528	0.0013781	0.00135616	0.00158718	0.0012942	0.00136913	0.00156958	0.000629251	0.000768965	0.000717381	0.000969452	0.00103808	0.000692019	0.000484545	0.00057887	0.000565857	0.000691033	0.000566379	0.000606308	0.000624145	0.000433366	0.000717308	0.000539503	0.00096278	0.000983957	0.000954323	0.0011487	0.00115324
5404754	AD	4	2	67	9	1	1	0	22	6	0	11.4	0.00157623	0.00151457	0.00131253	0.00147289	0.00140777	0.00156373	0.00125813	0.00153532	0.00139489	0.00133145	0.00130517	0.00136446	0.00127126	0.00123785	0.00154035	0.00146312	0.000439508	0.000849575	0.000564389	0.000478138	0.000537877	0.000532258	0.000495065	0.000625046	0.000462883	0.000556557	0.000474267	0.000495124	0.000568196	0.000373199	0.00050715	0.00044551	0.000818416	0.00107124	0.000813769	0.000809721	0.000827842
5413800	AD	4	1	83	9	2	1	1	18	0	0	15	0.00175474	0.00153247	0.0012882	0.00157851	0.0015834	0.001699	0.00146239	0.00169288	0.00123671	0.00139931	0.00146323	0.00185471	0.00136888	0.00123333	0.00182244	0.00137858	0.00057675	0.000723596	0.000727639	0.000469953	0.00047674	0.000564574	0.000498823	0.00042382	0.000519206	0.000526999	0.000443326	0.000881747	0.000571149	0.000409165	0.000397502	0.000469473	0.000969416	0.000993222	0.000914491	0.000839473	0.000845626
5489792	AD	4	2	76	14	1	1	0	23	0	0	8	0.00161645	0.00141693	0.00130764	0.00144693	0.00128935	0.00155968	0.00124642	0.00157483	0.00138703	0.00141817	0.00138364	0.00169388	0.00142278	0.00126553	0.00183531	0.00142734	0.000531256	0.000765896	0.000641822	0.000495758	0.000780522	0.000610582	0.000453622	0.000513316	0.000517824	0.00059899	0.000586372	0.00103981	0.000649357	0.000439928	0.000504815	0.000474092	0.000892986	0.000982909	0.000863761	0.000812816	0.00095013
5572762	AD	4	1	54	16	1	0	0	21	11	2	13	0.00174686	0.00148589	0.0014802	0.00143535	0.00138192	0.00148553	0.00127709	0.00137911	0.00135271	0.00145161	0.00142412	0.00148776	0.00168116	0.0016694	0.00159146	0.00147218	0.000601031	0.00058464	0.000581224	0.000577167	0.000610257	0.00061666	0.000490749	0.000643834	0.000497255	0.000580591	0.000554019	0.000529377	0.000610253	0.000831453	0.000538037	0.000498485	0.000982975	0.000885055	0.000880883	0.000863228	0.000867478
5646413	AD	4	2	81	12	1	1	2	20	3	0	14	0.0015471	0.0013221	0.00133338	0.00143342	0.00135394	0.00156593	0.00126536	0.00145414	0.00147334	0.00138722	0.00132791	0.00130943	0.00134923	0.00125389	0.00158989	0.00149954	0.000577936	0.000779491	0.000588309	0.000570133	0.000609848	0.000679308	0.000491791	0.0007378	0.000602194	0.00053242	0.000578511	0.000570279	0.000618983	0.000440452	0.000465667	0.000540786	0.000900991	0.000960359	0.000836665	0.000857894	0.00085788
5771536	AD	4	2	63	16	1	0	0	22	4	0	13.6	0.00163872	0.0013615	0.00137204	0.00143802	0.00140034	0.00146565	0.00121226	0.00140814	0.00141549	0.00141198	0.00140511	0.00133638	0.00159388	0.00120579	0.00163952	0.00146967	0.000599378	0.000551785	0.000564337	0.00049015	0.00051179	0.000554385	0.000435372	0.000545042	0.00047658	0.000555331	0.000488042	0.000514984	0.00053619	0.000431788	0.000460811	0.000507908	0.000945824	0.00082169	0.00083357	0.000806108	0.000807973
5774861	AD	4	2	63	9	1	0	0	20	6	0	11.7	0.00143819	0.00141713	0.00141973	0.00149402	0.00136573	0.00140052	0.00129199	0.00162645	0.00140947	0.00132883	0.00132328	0.00136337	0.00134158	0.0011905	0.00136969	0.001508	0.000580293	0.0006432	0.000582915	0.000565593	0.000562721	0.000619662	0.000520622	0.000509819	0.000550893	0.000619063	0.000615751	0.000586427	0.000629138	0.000528142	0.00074851	0.000466584	0.00086626	0.000901176	0.000861852	0.000875068	0.000830389
5816904	AD	4	2	70	12	1	0	0	22	2	0	13.4	0.00137013	0.00142947	0.00140882	0.00142743	0.00128483	0.00155324	0.00126056	0.0015976	0.00151462	0.00141263	0.00129286	0.00143665	0.00144296	0.00126328	0.00173779	0.00136771	0.000662306	0.000641469	0.000628509	0.000445813	0.000574672	0.000573118	0.000432018	0.000572419	0.000497297	0.000621164	0.000499713	0.000785789	0.000571815	0.000411629	0.00063794	0.000521192	0.000898246	0.000904137	0.000888611	0.000773018	0.00081139
[truncated: 43 more columns]

## Sheet: tract_volume
ID	diagnosis	diagnosis	sex(M=1,F=2)	age	education	handedness(1=r,2=l)	ChEI	Fazekas	MMSE	LM ⅠA	LM ⅡA	ADAS	fmajor_Volume	fminor_Volume	lh.unc_Volume	lh.slft_Volume	lh.slfp_Volume	lh.ilf_Volume	lh.cst_Volume	lh.ccg_Volume	lh.atr_Volume	rh.unc_Volume	rh.slft_Volume	rh.slfp_Volume	rh.ilf_Volume	rh.cst_Volume	rh.ccg_Volume	rh.atr_Volume			検索条件fmajor	検索条件fminor	L-UN	L-SLFT	L-SLFP	L-ILF	L-CST	L-CCG	L-ATR	R-UN	R-SLFT	R-SLFP	R-ILF	R-CST	R-CCG	R-ATR
5	NC	1	1	74	16	1	0	0	30	11	12		2912	1318	865	1699	1897	1299	2442	1376	2256	792	2731	2013	1844	739	300	616			9	10	78	78	7	822736	10	944181	104	8	94	81	7	81	944181	104
7	NC	1	2	69	14	1	0	0	30	11	11		1082	416	1062	1406	75	1601	2610	620	1049	627	760	1128	116	2139	328	673			11	18	129	120	11	939617	18	1024337	129	18	108	104	63	134	4255097	126
8	NC	1	1	74	16	1	0	1	30	18	19		2410	957	463	1389	1320	950	1913	547	1049	75	1823	1438	896	1224	335	579			81	118	138	140	140	4591844	31	4045386	1054716	939617	129	108	152	522848	4776101	138
9	NC	1	2	70	12	1	0	1	30	9	10		132	619	912	1110	1447	1127	2220	689	991	872	1682	1092	1395	1650	255	489			104	120	603694	84034	158	4776101	68	4175051	2724804	1024337	1024337	112	464414	603694	5347017	140
10	NC	1	2	79	12	1	0	2	28	11	7		818	79	515	2058	1134	896	68	316	541	519	1189	1235	981	2083	206	247			140	126	2052539	2052539	71617	5646413	81	4776101	4173406	1155539	1656937	120	939617	1135091		158
11	NC	1	1	86	8		0	0	26	7	7		136	1042	818	1240	78	814	2473	180	1537	950	1701	1383	924	1992	276	959			157	129	2132222	4255097	671975		108		5347017	5038308	2132222	129	1024337	1246224		68080
18	NC	1	2	71	12	1	0	0	30	12	10		2192	100	1502	1599	1296	1555	47	342	955	74	1762	2225	1308	1553	587	887			1545485	138	3068625	5232031	822736		112		5450896	5266815	2724804	134	1300482	2234491		71617
31	NC	1	2	80	12	1	0	1	30	10	13		1254	597	568	640	664	1108	46	321	1317	638	1981	1847	1222	2287	182	661			5186544	140	3991466	5266815	939617		120		5598745	5336121	3479293	138	2132222	4175051		84034
49	NC	1	2	75	14	1	0	1	29	11	9		1512	993	675	813	1135	699	2118	317	395	865	1148	1486	976	1064	346	478			5765269	155	5347017	5537291	983829		140		5618584		4591844	152	3068625	4591844		1155539
50	NC	1	2	74	14	1	0	0	30	12	13		2242	749	289	856	1797	1363	984	574	2032	481	1509	1309	1515	2021	639	943			983829	161	5413800		1155539		150		5700965		4600207	155	4045386	5537291		1300482
57	NC	1	2	77	12	1	0	1	30	5	6		1700	1454	631	1533	1652	961	2006	617	1480	829	1980	1995	1419	3065	272	575			1656937	68080	5820120		1246224		158		5705703		4959299	161	4776101	5572762		2132222
63	NC	1	1	75	16	1	0	1	30	15	15		620	294	803	992	1311	903	3343	372	1093	1074	2358	1781	117	3897	468	496			4255097	822736			1309617		522848				5038308	603694	4959299	5717311		2724804
68	NC	1	1	76	16	1	0	1	29	13	10		2179	473	614	1204	1792	1016	67	274	803	782	991	1008	1012	2495	190	873			4394551	834769			3011275		671975				5186544	671975	4970179	5740321		4173406
74	NC	1	2	75	14	1	0	1	30	6	6		514	1113	1052	1394	928	802	2307	518	945	770	1876	1131	978	2037	323	747			4591844	939617			4510984		1641875				5450896	867667	5336121	5765269		4591844
78	NC	1	1	78	12	1	0	1	30	9	6		1150	672	66	81	771	943	2273	581	1320	579	1226	1084	1630	3518	367	712			4776101	944181			4959299		1713370				5530202	939617	5530202	5820120		4959299
80	NC	1	2	73	9	1	0	1	26	7	9		1842	1489	976	1414	1505	949	1577	584	579	1310	2420	913	1495	1275	762	586			5038308	1024337			4970179		2095751				5618584	1024337	5618584	6004440		5038308
81	NC	1	1	84	12	1	0	1	29	5	5		112	182	708	1467	1275	907	58	472	1221	677	740	82	1281	68	288	372			5347017	1300482			5232031		3053202				5820120	2234491	5634288			5060192
94	NC	1	2	67	12	1	0	0	27	11	12		1592	1186	661	1657	1766	1432	2580	841	1000	891	105	1639	1020	3111	655	842			5460174	1713370			5489792		3548473					3286843	5700965			5238561
104	NC	1	2	84	12	1	0	1	30	10	5		130	370	520	645	775	824	1887	194	72	620	1304	75	782	2532	325	76			5537291	2132222			5590884		4175051					4045386	5765269			5336121
108	NC	1	1	77	9	1	0	0	27	9	6		1630	928	1219	1480	1389	1576	167	660	1092	902	179	85	1585	2263	380	930			5599601	2272482			5599601		4591844					4175051	6004440			5450896
112	NC	1	1	68	12	1	0	0	28	8	13		963	788	679	2050	1739	1373	56	391	1947	941	437	87	827	2732	800	920			5615755	2724804			5740321		5413800					4776101				5618584
113	NC	1	2	67	12	1	0	1	28	11	11		3214	1124	678	2060	2109	1051	3174	641	1209	573	1799	1705	1768	1776	717	553			5700965	3286843					5455201					5186544				5634288
118	NC	1	1	73	10	1	0	0	30	9	11		1629	93	642	2336	1620	1042	1972	430	667	763	828	1859	1031	3520	160	508			5740321	3548473					5599601					5210119				5652855
120	NC	1	1	78	14	1	0	1	29	11	10		2648	95	440	86	1588	1074	68	318	1776	670	2199	83	824	797	182	571			939617	4045386					5615755					5336121				5700965
121	NC	1	2	79	12	1	0	0	30	12	14		1606	923	556	1032	709	648	2316	312	1382	392	1746	1166	1165	1445	327	1377			2132222	4173406					5634288					5347017				5705703
123	NC	1	2	85	10	1	0	1	30	11	11		453	838	696	1341	1339	621	2884	363	830	541	1579	728	886	3336	337	356			2541271	4394551					5705703					5413800				5765269
126	NC	1	1	82	12	1	0	1	30	12	14		2686	104	1042	1250	1316	1320	2764	478	875	1122	2780	2029	1987	3596	543	87			3053202	4591844					5754844					5489792
129	NC	1	2	72	12	1	0	1	26	7	7		2525	109	72	883	2029	1245	672	406	77	972	104	85	1120	1098	396	1774			3068625	4776101					5820120					5530202
133	NC	1	2	73	12	2	0	0	30	14	12		1607	1092	1008	2194	1343	1612	2939	311	646	966	1804	1459	960	3111	472	373			4510984	5186544					6004440					5537291
134	NC	1	1	80	8	1	0	1	30	15	15		1183	600	478	1485	977	913	2536	396	1228	581	3043	81	831	69	222	558			5618584	5266815										5705703
138	NC	1	2	82	12	1	0	1	26	10	6		1632	96	65	1433	1670	1223	490	487	464	486	1865	87	1351	753	384	87			5816904	5347017										5816904
140	NC	1	1	79	12	1	0	0	27	8	7		132	84	358	79	79	601	63	415	885	997	1530	1271	1429	2365	367	83				5404754										5820120
145	NC	1	2	82	12	1	0	0	26	9	7		959	1010	277	1416	1694	985	2636	368	1462	865	1857	1650	1073	2798	248	1210				5413800
146	NC	1	2	71	12		0	0	26	12	8		3190	1145	950	967	1240	890	1233	365	843	1178	971	1487	1130	2075	564	1186				5489792
150	NC	1	2	72	12	1	0	1	30	10	10		685	560	420	1026	1426	1076	47	295	1008	544	1651	1407	1166	1459	305	770				5590884
152	NC	1	1	69	12	1	0	2	30	15	13		1823	1947	815	938	1813	1323	1476	1153	1174	1028	1607	87	121	1852	550	539				5598745
155	NC	1	1	68	14	2	0	0	30	11	8		1709	89	630	1000	1918	1424	803	416	796	555	390	82	1434	2240	393	687				5615755
157	NC	1	2	70	9	1	0	0	30	14	11		128	1067	1300	1143	1762	1339	1994	300	659	861	1865	1461	1140	2729	354	927				5618584
158	NC	1	1	75	12	1	0	1	27	13	15		2380	751	677	869	80	1140	62	399	783	1029	1430	1071	1177	2474	429	80				5646413
159	NC	1	1	72	16	1	0	0	30	14	11		2346	1539	800	1547	1234	1645	3023	479	1111	1028	3382	1626	1283	3935	279	747				5652855
161	NC	1	2	67	12		0	1	30	13	13		1317	83	508	1027	1098	804	2609	236	713	502	476	77	1336	2279	612	992				5659183
68080	MCI	3	2	79	16	1	0	2	25	1	0	14	689	88	503	1388	1216	845	920	231	1763	510	1081	1075	1550	1673	272	86				5820120
71617	AD	4	1	76	8		0	1	22	0	0	12	1718	1498	580	587	73	771	1150	489	993	588	1723	1108	859	1645	353	81				5590884
84034	MCI	3	2	74	12	1	0	2	26	1	1	12.7	377	502	512	80	1565	1280	3157	357	791	429	1340	1306	1355	1496	222	80				5598745
99031	SCI	2	1	77	12	1	1	1	27	5	5	4.4	1179	1404	536	1009	1094	766	1980	467	1911	739	1813	1866	1004	2664	724	1839				5615755
336572	MCI	3	2	76	12	1	0	1	28	5	3	6	1729	796	625	1269	1572	1129	1888	668	1070	468	2186	1621	1046	2239	452	364				5652855
464414	MCI	3	2	77	8	1	0	0	24	2	0	12	968	1223	407	1084	1088	1020	1902	295	2191	880	1252	2189	115	2224	875	1061				5659183
470911	SCI	2	2	72	9	1	0	0	29	12	7	5.6	1219	658	564	1025	822	2058	2896	442	1274	739	884	925	2468	1944	319	1515
522848	MCI	3	2	57	16	1	0	0	28	5	4	8.3	1763	507	451	687	1248	885	53	358	911	525	1610	1844	709	61	364	459
603694	MCI	3	2	69	9	1	0	0	27	6	3	5.3	1370	926	59	734	1171	1295	2443	304	1268	788	2110	76	1106	62	259	720
671975	MCI	3	2	66	12	1	0	1	29	0	0	11.4	1879	1526	919	1287	77	1015	53	250	913	714	1636	79	896	1748	584	468
822736	MCI	3	2	73	9	1	1	0	25	2	0	10.4	740	103	425	808	82	100	1346	386	1002	570	1036	997	1404	1865	440	730
834769	AD	4	2	59	9	1	1	1	23	3	0	15.7	722	33	899	1412	1125	447	1942	374	1601	693	1402	1059	1571	1637	250	945
840335	SCI	2	2	69	12	1	0	1	30	9	7	3.7	1801	875	556	1096	1566	996	2425	613	1235	787	2110	1667	1063	2721	256	383
867667	SCI	2	2	71	14	1	0	0	30	13	9	4.6	1524	501	862	1078	1719	1179	1545	309	937	1181	2015	81	1422	1789	418	781
939617	AD	4	1	79	8	1	0	1	21	2	0	16	130	101	311	986	79	124	1383	442	1120	80	1554	87	113	1247	273	146
944181	AD	4	2	75	9		1	1	16	0	0	33	864	95	339	933	813	679	892	92	925	386	1885	1032	557	1368	74	453
983829	MCI	3	1	82	9	1	0	1	28	4	1	10.4	138	216	729	1679	79	678	1606	335	1053	996	1712	1074	937	2647	215	1040
1024337	AD	4	2	82	8	1	1	1	23	0	0	16	1065	92	643	1418	1165	1095	3004	91	1023	68	76	81	112	2702	271	924
1054716	AD	4	1	73	9	1	0	2	22	2	0	13.4	1314	958	338	901	1474	1026	2306	549	86	457	2661	2098	569	2094	242	546
1116444	SCI	2	2	72	14	1	0	1	28	17	14	8	1652	1066	723	853	1583	1250	1302	342	1612	864	2989	1663	1305	2541	531	489
1135091	SCI	2	2	78	12	1	0	1	28	14	12	8	1240	863	317	1269	877	866	1941	341	1133	254	2559	1389	914	60	326	881
1155539	AD	4	2	75	9	1	1	0	18	3	1	21.7	1206	422	577	1211	79	762	1617	395	1435	74	1957	1546	699	1759	298	93
1229621	SCI	2	1	60	9	1	0	0	28	8	6	6.4	2156	1285	905	1032	1147	1107	2335	921	1052	838	2353	1344	1851	3469	1165	521
1246224	AD	4	2	67	12	1	0	2	22	0	0	13	1412	303	769	929	78	1343	2595	509	983	596	1454	1750	1123	59	586	1207
1300482	AD	4	2	67	12	1	0	0	22	3	0	14.3	2263	98	635	1061	1538	921	2505	435	1287	506	972	1539	118	2921	438	81
1309617	MCI	3	2	76	12	2	0	0	26	2	0	10.3	2740	597	795	922	77	781	1732	544	983	795	220	1542	967	1667	832	910
1545485	SCI	2	1	76	12	1	0	1	29	12	9	4.3	133	1186	676	895	1523	1355	2642	643	1044	697	2574	1344	1363	2979	475	450
1641875	MCI	3	2	77	12	1	0	1	28	0	0	10	1046	1507	538	2084	1464	1001	75	249	559	661	1916	1591	1020	2653	375	549
1656937	MCI	3	2	80	11	1	0	1	26	4	0	11	180	974	627	1246	1439	440	1225	343	581	569	102	1269	1017	2308	401	948
1693824	SCI	2	2	58	16	1	0	2	30	20	18	3.7	1657	887	546	1808	1652	897	2260	362	646	736	1527	1202	777	1991	398	438
1713370	SCI	2	2	62	12	1	0	0	30	17	13	3	1179	102	1098	1017	970	1130	48	412	1213	1343	1327	1453	1465	1353	481	839
2052539	MCI	3	2	85	11	1	0	1	24	6	0	14.3	1890	421	67	77	1397	709	1707	324	1143	524	720	1420	998	2479	223	1258
2095751	AD	4	2	77	8	1	0	1	23	3	0	15.3	412	604	548	712	846	846	61	386	576	443	1510	946	563	2367	236	704
2105217	SCI	2	2	79	11	1	0	1	29	8	6	6.4	1240	569	487	839	1120	949	3306	298	2182	723	1709	1388	940	1988	282	1005
2132222	AD	4	2	69	16	1	1	1	19	0	0	34	140	92	69	448	1508	1082	2131	372	370	932	107	1858	125	1126	432	94
2148307	SCI	2	2	63	12	1	0	1	26	13	11	3.7	1213	1772	1694	1465	1305	1188	1631	756	1143	951	1851	2448	1010	2177	440	1621
2234491	AD	4	2	82	11	1	0	1	23	5	0	13.4	1813	544	797	1542	1762	1092	2308	393	678	879	2071	81	1605	57	418	585
2272482	SCI	2	2	65	14	1	0	0	30	19	14	4.7	1122	99	1043	1501	1375	740	848	482	1357	1002	1871	899	1153	1548	458	1396
2293790	MCI	3	2	75	12	1	1	0	28	7	3	6.6	1478	518	912	1099	841	688	1955	222	872	433	1461	1542	1542	1795	239	848
2418134	MCI	3	1	74	16	1	1	1	26	3	0	21.7	1668	759	732	1095	911	1352	2528	428	1427	613	2983	2039	1594	3234	247	731
2541271	AD	4	2	78	12	1	0	1	23	6	0	9	131	326	651	1427	1836	1462	2579	614	1450	961	1751	948	1039	2253	802	465
2596571	SCI	2	2	67	12	2	0	1	26	12	9	7.6	2231	918	649	604	1545	512	2059	936	744	831	1536	1326	1015	2321	548	831
2724804	SCI	2	2	66	12		0	0	25	8	6	4	543	102	801	1476	1659	986	1082	374	67	759	78	1089	1046	652	287	77
2749238	SCI	2	1	62	16	1	0	0	28	11	8	5.6	1986	1756	640	979	1099	1777	3331	414	1832	1048	1858	1613	1797	3067	655	993
2926415	MCI	3	1	79	12	1	1	0	27	10	0	8.4	1467	857	757	1917	2135	1310	2402	678	1249	528	857	2294	783	2404	1127	2087
3011275	SCI	2	2	75	12	1	0	0	28	7	5	4.6	1608	1397	951	2901	73	1356	2020	512	1339	496	2717	2075	1736	2303	590	924
3053202	AD	4	2	79	11	1	0	1	17	5	2	17	124	353	520	1043	1187	1109	58	471	702	685	2070	1447	1302	2461	366	766
3068625	AD	4	2	86	11	1	0	1	23	0	0	17.4	118	750	170	1253	1158	651	1866	452	924	473	1711	1283	100	1943	275	857
3286843	MCI	3	2	68	9	1	0	0	24	1	0	16.3	570	105	434	1361	1279	925	1567	320	1110	616	1477	77	1034	1989	182	623
3479293	AD	4	2	73	16	1	0	0	19	3	0	21.3	1870	415	485	1587	1634	896	1788	543	917	694	123	1525	1070	2390	549	526
3542165	SCI	2	2	67	12	1	0	0	30	16	14	0.7	1460	1051	761	1285	1276	953	1528	620	672	578	1919	1491	879	1264	406	411
3548473	AD	4	2	61	12	1	1	0	21	0	0	17.3	2726	96	1101	2037	1492	1346	6	387	863	562	427	1859	877	3162	243	690
3991466	MCI	3	2	73	12	1	0	2	28	6	0	9.3	218	1469	64	1697	1414	851	2582	382	1172	591	2030	1395	861	2531	345	505
4045386	MCI	3	2	65	12	1	0	1	28	2	0	6.4	1051	97	330	521	850	597	1994	90	1388	783	642	78	116	1405	394	817
4173406	MCI	3	1	78	9	1	1	1	24	3	0	11	2199	104	757	1223	1364	1161	3578	890	81	1082	2819	2027	1643	2524	790	97
4175051	AD	4	1	84	12	1	0	1	22	2	0	18.4	2047	339	1025	1766	1618	1185	77	82	1002	982	1842	80	870	82	511	1088
4202431	SCI	2	2	71	9	1	0	1	29	13	6	5.6	648	512	580	1588	1270	1046	1368	339	2201	845	1427	1855	984	2108	471	1718
4255097	MCI	3	2	85	8	1	0	1	27	0	0	12	120	540	375	90	1255	688	694	269	632	706	1678	1012	548	2652	78	285
4394551	MCI	3	2	63	12	1	0	0	26	1	1	10.7	113	92	617	574	1057	1123	2607	501	1088	929	1802	1158	1297	1833	305	618
4470664	AD	4	1	68	10	1	0	0	23	4	0	20.6	1343	1946	1027	2283	2075	1131	2700	361	1652	862	1385	1387	887	3675	420	635
4494067	SCI	2	2	68	16	1	0	1	30	10	6	5.3	960	784	1000	1166	1753	1027	2356	326	801	458	1290	1592	989	2653	878	284
4510984	AD	4	2	83	8	1	0	2	16	0	0	20.7	120	445	641	1210	77	1141	1617	454	517	522	1243	1256	1444	2662	312	440
4591844	MCI	3	1	73	16	1	1	1	27	2	0	9	111	93	621	785	961	119	62	224	1754	743	94	1062	1172	69	180	83
4600207	MCI	3	2	72	16	1	0	0	25	6	2	11.3	690	888	575	1145	1770	822	1948	716	1003	787	85	1724	872	2238	357	723
4776101	MCI	3	1	79	16	1	1	2	24	2	2	10.4	140	89	360	1927	1351	114	2643	93	720	605	1141	84	113	2341	75	377
4959299	AD	4	1	69	16	1	1	0	17	0	0	26.4	1501	1114	569	734	83	1022	1885	666	1036	683	99	1193	99	2240	549	74
4970179	AD	4	1	74	16	1	1	0	20	1	0	12	1572	426	842	922	80	1820	2967	541	967	566	1786	1297	118	3805	356	632
4996119	MCI	3	2	78	8	1	1	0	25	0	0	21.7	539	850	557	1102	1156	939	1923	237	696	556	901	1315	994	203	493	1257
5038308	MCI	3	2	69	12	1	1	2	28	0	0	17.4	117	786	1034	664	1042	781	2488	279	1118	67	72	1169	1017	2539	207	73
5060192	SCI	2	2	79	12	1	0	1	26	8	6	12	1683	516	642	1478	1720	1232	2767	421	1015	832	1695	1225	1756	2644	367	96
5170818	AD	4	2	75	16	1	0	0	23	0	0	25	2384	837	526	1453	1314	1541	1361	462	1202	741	1374	1682	1638	1965	713	467
5186544	SCI	2	1	84	12	1	1	2	27	13	9	8.6	144	89	315	1038	1111	1056	2255	389	829	784	105	87	919	2665	252	1081
5210119	SCI	2	1	56	16	1	0	0	30	17	15		2297	1241	761	778	1568	2183	2199	1038	1616	805	2483	85	1319	2950	346	298
5222371	AD	4	2	78	12	1	1	1	22	0	0	19.7	1185	1668	1023	536	1332	1380	1930	616	1280	809	686	1152	1552	1919	552	269
5232031	AD	4	2	71	9	1	1	1	21	1	0	21	1128	213	423	77	76	847	2329	326	1301	438	1148	1040	443	1117	785	833
5238561	AD	4	1	57	12	1	1	0	23	4	1	20.7	2444	856	821	1828	1753	1527	2926	559	586	855	2116	1526	1919	2795	372	84
5266815	MCI	3	2	69	12	1	1	0	24	3	0	12.3	1118	85	569	74	1413	777	1249	255	771	64	1630	1234	1043	1918	303	723
5336121	AD	4	2	79	12	1	1	1	18	2	0	16.3	964	1114	559	1351	1024	970	1846	600	838	74	2150	84	122	2067	294	88
5347017	MCI	3	2	72	12	1	1	0	24	5	0	8	132	116	94	942	1261	478	2488	362	65	674	2183	82	1164	1909	74	444
5404754	AD	4	2	67	9	1	1	0	22	6	0	11.4	2018	92	841	1658	1271	779	1510	259	1035	889	1735	1991	1256	1453	272	648
5413800	AD	4	1	83	9	2	1	1	18	0	0	15	1230	93	66	1541	1239	986	62	406	1445	691	2039	81	1533	2596	468	827
5450896	MCI	3	2	83	11	1	1	1	27	4	2	12	2001	775	770	823	1592	1483	2040	590	73	753	100	150	1831	2652	519	79
5455201	MCI	3	2	71	12	1	0	1	27	7	2	12	2079	214	801	1209	2789	777	47	345	924	476	2302	1638	911	1225	366	870
5460174	MCI	3	2	73	12	1	1	1	27	5	3	6.3	133	1207	812	794	1116	937	2038	445	1014	488	1386	1573	1134	3274	388	984
5489792	AD	4	2	76	14	1	1	0	23	0	0	8	1305	83	529	954	74	952	2702	282	1067	660	1618	79	1032	2334	208	332
5530202	SCI	2	2	79	16	1	0	1	30	13	10	5	2568	784	512	1070	1537	841	906	367	1032	468	108	79	115	1410	278	573
5537291	MCI	3	2	77	11	1	0	1	26	5	1	10.7	130	1074	388	80	1298	1010	2104	363	972	316	1156	86	873	66	198	999
5572762	AD	4	1	54	16	1	0	0	21	11	2	13	1237	996	790	1465	1394	1096	2777	395	1641	644	2110	1144	1988	73	339	876
5590884	SCI	2	2	71	12	1	0	0	30	10	12	3.6	520	99	532	1441	79	1021	1900	2111	719	883	1955	1552	1255	2590	925	766
5598745	MCI	3	2	77	12		0	1	27	5	2	9.3	1291	92	480	1886	1098	1166	2617	678	66	562	1422	1513	1767	2571	399	1002
5599601	MCI	3	2	83	16	1	0	1	26	2	0	13.3	135	661	410	156	75	901	54	396	897	1144	2817	1976	1355	1283	452	735
5615755	MCI	3	2	75	8	2	0	2	25	7	4	9.3	171	95	493	1713	836	855	53	223	602	284	1476	1225	1066	2176	282	1092
5618584	AD	4	2	80	11	1	0	2	20	4	1	17.3	43	103	408	982	1047	717	1928	366	65	703	100	414	107	1412	294	74
5634288	AD	4	2	78	9	1	0	1	20	1	0	17.3	1075	876	759	1059	1422	984	47	257	1283	333	1041	623	116	1739	399	87
5646413	AD	4	2	81	12	1	1	2	20	3	0	14	1276	85	798	832	1236	101	1794	252	487	444	1291	1480	1009	1317	373	555
5651115	SCI	2	1	72	9	2	0	1	29	9	7	7	2000	1049	1075	1276	1721	996	2265	369	1798	1085	2248	1569	1711	2499	382	1165
5652855	MCI	3	2	78	11	1	0	1	26	5	4	8.7	570	95	667	1545	1424	1374	1870	430	1413	641	2267	1777	762	2013	379	86
5659183	MCI	3	2	72	9	1	1	1	26	6	2	7	2275	100	1323	1398	1379	521	2222	517	1180	1147	2477	1304	1371	2239	341	623
5700965	MCI	3	2	70	12	1	1	1	25	2	0	16	128	1259	378	1644	1649	1023	3118	751	78	803	2325	1249	107	1466	366	85
5705703	AD	4	1	65	12	1	0	0	20	2	0	12.7	1755	1132	847	1084	1940	866	56	319	65	580	1664	82	1032	1242	380	75
5717311	MCI	3	2	87	11	1	0	1	28	4	3	5	1098	177	440	779	1296	373	1320	176	713	898	1073	1859	733	48	356	230
5740321	MCI	3	2	67	12	1	0	2	27	4	0	18.3	130	1042	747	669	80	1181	2795	442	603	453	1522	1472	805	58	720	1013
5754844	MCI	3	2	68	9	1	1	1	28	3	0	9.7	1532	788	681	1432	1560	1111	54	478	1446	435	1271	932	1142	2262	535	781
5765269	SCI	2	1	74	9	1	0	1	28	8	6	6.6	138	1357	753	2268	1273	1121	1727	537	1510	918	2631	1578	109	68	450	67
5771536	AD	4	2	63	16	1	0	0	22	4	0	13.6	793	1041	452	1183	1379	1058	2700	245	1385	766	1694	1727	1137	2811	551	532
5774861	AD	4	2	63	9	1	0	0	20	6	0	11.7	1838	703	1078	794	1320	1207	1583	846	606	449	1746	1820	1093	967	371	906
5816904	AD	4	2	70	12	1	0	0	22	2	0	13.4	132	680	1065	825	1380	1048	3643	236	1026	505	1606	82	1632	3925	310	1603
5820120	AD	4	2	78	11	1	1	0	21	0	0	13	1314	93	66	1607	1669	1168	60	450	1726	814	96	82	1157	100	249	484
5945828	MCI	3	2	84	8	1	0	2	25	4	1	16.6	1787	675	583	821	1507	925	2566	221	820	553	2397	893	826	2920	308	784
6004440	SCI	2	1	81	12	1	0	1	28	10	7	5.3	834	171	870	1428	1318	1022	62	318	705	1088	1611	1182	115	57	338	484
					73.4872	72.9302	72.6429	75.1707

## Sheet: AD
ID	diagnosis	diagnosis	sex(M=1,F=2)	age	education	handedness(1=r,2=l)	ChEI	Fazekas	MMSE	LM ⅠA	LM ⅡA	ADAS	fmajor_AD	fminor_AD	lh.unc_AD	lh.slft_AD	lh.slfp_AD	lh.ilf_AD	lh.cst_AD	lh.ccg_AD	lh.atr_AD	rh.unc_AD	rh.slft_AD	rh.slfp_AD	rh.ilf_AD	rh.cst_AD	rh.ccg_AD	rh.atr_AD						検索条件fmajor	検索条件fminor	L-UN	L-SLFT	L-SLFP	L-ILF	L-CST	L-CCG	L-ATR	R-UN	R-SLFT	R-SLFP	R-ILF	R-CST	R-CCG	R-ATR
5	NC	1	1	74	16	1	0	0	30	11	12		0.00142751	0.0014787	0.00149483	0.00154204	0.0014826	0.00150316	0.00120634	0.00155057	0.00153426	0.00150779	0.00148282	0.00156279	0.00158561	0.00127101	0.00158272	0.00150637						9	10	78	78	7	822736	10	944181	104	8	94	81	7	81	944181	104
7	NC	1	2	69	14	1	0	0	30	11	11		0.00156222	0.00139573	0.00136621	0.00134684	0.00141819	0.00156363	0.00123822	0.00149561	0.00136722	0.0013553	0.00136302	0.00144468	0.00182596	0.00124831	0.00152273	0.00133164						11	18	129	120	11	939617	18	1024337	129	18	108	104	63	134	4255097	126
8	NC	1	1	74	16	1	0	1	30	18	19		0.00154438	0.00140946	0.00133418	0.00141044	0.00141428	0.00172832	0.00129402	0.00133137	0.00138986	0.00133223	0.00142814	0.00147383	0.00137059	0.00123866	0.00165324	0.00146774						81	118	138	140	140	4591844	31	4045386	1054716	939617	129	108	152	522848	4776101	138
9	NC	1	2	70	12	1	0	1	30	9	10		0.00153289	0.00138214	0.00140908	0.00148333	0.0013708	0.00133401	0.0012115	0.00161361	0.001364	0.00146259	0.00136707	0.00150296	0.00153168	0.00124723	0.00162544	0.00139155						104	120	603694	84034	158	4776101	68	4175051	2724804	1024337	1024337	112	464414	603694	5347017	140
10	NC	1	2	79	12	1	0	2	28	11	7		0.00173899	0.00147703	0.0015217	0.00136012	0.0012511	0.00185518	0.0016107	0.00193991	0.00152511	0.00143817	0.00139083	0.00144741	0.00162888	0.00128018	0.00166118	0.00179637						140	126	2052539	2052539	71617	5646413	81	4776101	4173406	1155539	1656937	120	939617	1135091		158
11	NC	1	1	86	8		0	0	26	7	7		0.00159521	0.0013835	0.00165639	0.00137791	0.00157668	0.00169495	0.00124758	0.00167947	0.00131306	0.00135318	0.00142919	0.00142073	0.00148385	0.00123822	0.00162781	0.00128736						157	129	2132222	4255097	671975		108		5347017	5038308	2132222	129	1024337	1246224		68080
18	NC	1	2	71	12	1	0	0	30	12	10		0.00157035	0.00157741	0.00145471	0.00135432	0.00134416	0.0013014	0.00154695	0.00138832	0.00114163	0.00125223	0.00132705	0.00126457	0.00139209	0.00116513	0.00146565	0.00134522						1545485	138	3068625	5232031	822736		112		5450896	5266815	2724804	134	1300482	2234491		71617
31	NC	1	2	80	12	1	0	1	30	10	13		0.00155424	0.00143908	0.00140019	0.00153595	0.00141419	0.00146959	0.0014178	0.00152466	0.00142799	0.0013254	0.00147414	0.00141926	0.00144557	0.00122201	0.00172634	0.00133678						5186544	140	3991466	5266815	939617		120		5598745	5336121	3479293	138	2132222	4175051		84034
49	NC	1	2	75	14	1	0	1	29	11	9		0.00162633	0.00140642	0.00157385	0.00147132	0.00142192	0.00153623	0.00123789	0.0014506	0.00160583	0.00130156	0.00134512	0.00131465	0.00140804	0.00126012	0.00160222	0.0014026						5765269	155	5347017	5537291	983829		140		5618584		4591844	152	3068625	4591844		1155539
50	NC	1	2	74	14	1	0	0	30	12	13		0.00160992	0.00134502	0.00130101	0.00146196	0.00131752	0.00136064	0.00120877	0.00156375	0.00144602	0.0012231	0.00134818	0.00134534	0.00128694	0.00122371	0.00144413	0.001412						983829	161	5413800		1155539		150		5700965		4600207	155	4045386	5537291		1300482
57	NC	1	2	77	12	1	0	1	30	5	6		0.00160319	0.00140023	0.00152749	0.00150201	0.00148987	0.0015279	0.00124034	0.00138834	0.00151598	0.00139652	0.00142231	0.00145076	0.00162079	0.00121393	0.00164532	0.00150959						1656937	68080	5820120		1246224		158		5705703		4959299	161	4776101	5572762		2132222
63	NC	1	1	75	16	1	0	1	30	15	15		0.00178047	0.00146057	0.00144111	0.00157218	0.00150364	0.00151927	0.00134596	0.00172167	0.00150431	0.00146767	0.00147083	0.00145366	0.00169573	0.00130102	0.0015807	0.00147159						4255097	822736			1309617		522848				5038308	603694	4959299	5717311		2724804
68	NC	1	1	76	16	1	0	1	29	13	10		0.00143995	0.00144354	0.00144737	0.00148602	0.00132844	0.00170611	0.00141937	0.00134385	0.00128728	0.00139833	0.00124959	0.00129941	0.00151143	0.00125391	0.00165098	0.00128348						4394551	834769			3011275		671975				5186544	671975	4970179	5740321		4173406
74	NC	1	2	75	14	1	0	1	30	6	6		0.00186189	0.00146117	0.0015512	0.00157123	0.00156229	0.00164627	0.00127012	0.00179783	0.00145818	0.00139565	0.00146661	0.00151441	0.00163374	0.00126922	0.00179701	0.00148664						4591844	939617			4510984		1641875				5450896	867667	5336121	5765269		4591844
78	NC	1	1	78	12	1	0	1	30	9	6		0.00169053	0.00132199	0.00191536	0.001472	0.00143624	0.00146812	0.0012509	0.00177269	0.00142185	0.00135863	0.00145005	0.00138891	0.00162155	0.00128499	0.00161188	0.00158704						4776101	944181			4959299		1713370				5530202	939617	5530202	5820120		4959299
80	NC	1	2	73	9	1	0	1	26	7	9		0.00161644	0.00141704	0.00136635	0.00140356	0.00137864	0.00130884	0.00116621	0.00145983	0.00158385	0.00143866	0.00133001	0.00144835	0.0014511	0.00123272	0.0015489	0.00146532						5038308	1024337			4970179		2095751				5618584	1024337	5618584	6004440		5038308
81	NC	1	1	84	12	1	0	1	29	5	5		0.00191073	0.00142345	0.00147684	0.00144927	0.00146947	0.0015243	0.00170969	0.00140911	0.00127216	0.00131142	0.00137246	0.00169437	0.00156048	0.00153185	0.00163782	0.00149437						5347017	1300482			5232031		3053202				5820120	2234491	5634288			5060192
94	NC	1	2	67	12	1	0	0	27	11	12		0.0018349	0.00147142	0.00146527	0.0015209	0.00146878	0.00151649	0.0012297	0.00160994	0.00165277	0.00150682	0.00149032	0.00146688	0.00176549	0.00126329	0.00163021	0.00156664						5460174	1713370			5489792		3548473					3286843	5700965			5238561
104	NC	1	2	84	12	1	0	1	30	10	5		0.00196139	0.00152161	0.00141659	0.00132529	0.00125477	0.00143688	0.00125355	0.00119857	0.00189916	0.00139404	0.00138197	0.00138029	0.0016232	0.00134915	0.00154426	0.00150249						5537291	2132222			5590884		4175051					4045386	5765269			5336121
108	NC	1	1	77	9	1	0	0	27	9	6		0.00175408	0.00141581	0.0015038	0.0015075	0.00148132	0.00153315	0.00136337	0.00149548	0.00138877	0.00134141	0.00142403	0.00173415	0.00145888	0.00122681	0.00167041	0.00136157						5599601	2272482			5599601		4591844					4175051	6004440			5450896
112	NC	1	1	68	12	1	0	0	28	8	13		0.0019027	0.00148137	0.00147196	0.00136668	0.00136233	0.00169609	0.00175132	0.0014738	0.0013995	0.00134372	0.00152303	0.00168738	0.00150068	0.00124172	0.00168115	0.00155709						5615755	2724804			5740321		5413800					4776101				5618584
113	NC	1	2	67	12	1	0	1	28	11	11		0.00149967	0.00139929	0.00135446	0.00138176	0.00132426	0.00152411	0.00117759	0.00161157	0.00147137	0.00137371	0.00130023	0.00125359	0.00129189	0.0011505	0.00148768	0.00145826						5700965	3286843					5455201					5186544				5634288
118	NC	1	1	73	10	1	0	0	30	9	11		0.00157358	0.00124369	0.00126918	0.00138515	0.00139008	0.00149009	0.00127223	0.00147088	0.00146352	0.0014242	0.00133465	0.00143825	0.00147658	0.00121739	0.00166483	0.00127719						5740321	3548473					5599601					5210119				5652855
120	NC	1	1	78	14	1	0	1	29	11	10		0.0016014	0.00146111	0.00136356	0.0011758	0.00127296	0.00155183	0.00163227	0.00114705	0.00141366	0.0014394	0.00126155	0.00128973	0.00170042	0.00132385	0.00150961	0.00134044						939617	4045386					5615755					5336121				5700965
121	NC	1	2	79	12	1	0	0	30	12	14		0.00162092	0.0013596	0.00151011	0.00152282	0.00139003	0.00142055	0.001252	0.00171127	0.00139322	0.00141369	0.00136797	0.00140253	0.00147756	0.00128254	0.00153077	0.00142977						2132222	4173406					5634288					5347017				5705703
123	NC	1	2	85	10	1	0	1	30	11	11		0.00203497	0.00140413	0.00146716	0.00147259	0.00142861	0.00145593	0.00129833	0.00154696	0.0013726	0.00143305	0.00151321	0.00151038	0.00153873	0.00129013	0.00174648	0.00149918						2541271	4394551					5705703					5413800				5765269
126	NC	1	1	82	12	1	0	1	30	12	14		0.00171386	0.00152986	0.00126845	0.00160581	0.00150003	0.00149693	0.00123773	0.00163189	0.00141723	0.00129715	0.00136791	0.00138576	0.00157823	0.00123125	0.0017267	0.00157589						3053202	4591844					5754844					5489792
129	NC	1	2	72	12	1	0	1	26	7	7		0.00137582	0.00147894	0.00136432	0.00160669	0.00143811	0.00150076	0.00121818	0.00138057	0.00190443	0.00117544	0.001408	0.00173816	0.00133817	0.00123976	0.0014518	0.00130546						3068625	4776101					5820120					5530202
133	NC	1	2	73	12	2	0	0	30	14	12		0.00161673	0.00147133	0.00150922	0.00139362	0.00141788	0.0015839	0.0012355	0.00158845	0.00141045	0.00132435	0.00139397	0.00144275	0.00156325	0.00124538	0.00161271	0.0017692						4510984	5186544					6004440					5537291
134	NC	1	1	80	8	1	0	1	30	15	15		0.00172148	0.00125666	0.00147262	0.0014747	0.00144945	0.00150338	0.00118973	0.00160863	0.00139164	0.00154054	0.00138429	0.00163914	0.00146332	0.00139516	0.00164701	0.00142919						5618584	5266815										5705703
138	NC	1	2	82	12	1	0	1	26	10	6		0.0018262	0.00133401	0.00142737	0.00124861	0.0012437	0.00144782	0.00121208	0.00155216	0.00131627	0.00139025	0.00128954	0.00148191	0.00138035	0.00132033	0.0014562	0.00142306						5816904	5347017										5816904
140	NC	1	1	79	12	1	0	0	27	8	7		0.0014205	0.00147384	0.00140867	0.00151308	0.00167386	0.00142143	0.00158701	0.00118502	0.0011997	0.00146223	0.00126839	0.00133963	0.00144487	0.00122855	0.00166402	0.00144654							5404754										5820120
145	NC	1	2	82	12	1	0	0	26	9	7		0.0017512	0.00142027	0.00151122	0.00146136	0.00133356	0.00166563	0.00123687	0.00142276	0.00139109	0.00157757	0.00136296	0.00137279	0.00180164	0.00126238	0.00189303	0.00151994							5413800
146	NC	1	2	71	12		0	0	26	12	8		0.00155608	0.00138051	0.00139145	0.0013378	0.00130874	0.00149691	0.00124348	0.00166159	0.00142039	0.00138508	0.00127217	0.00126544	0.0013379	0.00115712	0.00143126	0.00150172							5489792
150	NC	1	2	72	12	1	0	1	30	10	10		0.00174667	0.00145871	0.0013351	0.00141757	0.0014126	0.00142187	0.00196208	0.00153874	0.00135046	0.00146171	0.00137443	0.00139603	0.00132176	0.00125546	0.00166623	0.00135331							5590884
152	NC	1	1	69	12	1	0	2	30	15	13		0.00170842	0.00149607	0.00149445	0.00166289	0.00144582	0.0014711	0.00130229	0.00152015	0.00144405	0.00135675	0.00163457	0.00174448	0.00151066	0.00128105	0.00164114	0.00140841							5598745
155	NC	1	1	68	14	2	0	0	30	11	8		0.00160422	0.0012951	0.00139487	0.001409	0.0013518	0.00140364	0.00125784	0.00168789	0.00132165	0.00134801	0.00135797	0.00142724	0.00131904	0.00125547	0.00173266	0.00123566							5615755
157	NC	1	2	70	9	1	0	0	30	14	11		0.00142012	0.00146599	0.00152982	0.00146335	0.00133968	0.00139832	0.00113825	0.0014646	0.00143873	0.00136499	0.00136801	0.00139829	0.00168282	0.00119724	0.00156237	0.00140321							5618584
158	NC	1	1	75	12	1	0	1	27	13	15		0.00173062	0.00149279	0.00122868	0.00138599	0.00143108	0.00148317	0.00166891	0.00166347	0.00127054	0.00149175	0.00134669	0.00137616	0.00154422	0.0012592	0.00203071	0.00157479							5646413
159	NC	1	1	72	16	1	0	0	30	14	11		0.00150376	0.00135518	0.00140299	0.00152374	0.00154089	0.00150414	0.00133006	0.00158485	0.00126593	0.00146517	0.00130345	0.00138227	0.00169223	0.00123594	0.00144083	0.00146109							5652855
161	NC	1	2	67	12		0	1	30	13	13		0.00156632	0.00129262	0.00155084	0.00140093	0.00136575	0.00138878	0.00124175	0.00138425	0.00136219	0.0012986	0.0015271	0.00145483	0.00148958	0.00123427	0.00150684	0.00136749							5659183
68080	MCI	3	2	79	16	1	0	2	25	1	0	14	0.00169593	0.00138231	0.00147546	0.00146688	0.0014711	0.0014488	0.00126828	0.00161516	0.00150914	0.0014704	0.00145377	0.00132282	0.00135351	0.00128459	0.00167371	0.00170474							5820120
71617	AD	4	1	76	8		0	1	22	0	0	12	0.00170126	0.00141542	0.0014306	0.00158568	0.00144637	0.00158424	0.00127347	0.00167141	0.00153283	0.00144339	0.00143276	0.00146106	0.00147228	0.00137034	0.00145885	0.00152805							5590884
84034	MCI	3	2	74	12	1	0	2	26	1	1	12.7	0.00187673	0.00145448	0.00138014	0.00168844	0.00146864	0.00148482	0.00130679	0.00161732	0.00143541	0.00143974	0.00160601	0.00153513	0.00145189	0.0013826	0.0017997	0.00162543							5598745
99031	SCI	2	1	77	12	1	1	1	27	5	5	4.4	0.00153308	0.0014255	0.00140229	0.00144545	0.00146689	0.00133619	0.00120019	0.00149424	0.00138423	0.00143017	0.00148714	0.00142678	0.00140259	0.00122468	0.00152918	0.00143296							5615755
336572	MCI	3	2	76	12	1	0	1	28	5	3	6	0.00185132	0.00128926	0.00133978	0.00151079	0.00144691	0.00169975	0.00125994	0.00164215	0.00148552	0.00145749	0.00150326	0.00156657	0.00160462	0.00121909	0.00167821	0.00154246							5652855
464414	MCI	3	2	77	8	1	0	0	24	2	0	12	0.00151858	0.00145644	0.00139375	0.00157351	0.0015113	0.00146727	0.00120511	0.00147386	0.00147791	0.00143987	0.00157457	0.00142625	0.0016932	0.00133567	0.0016102	0.00152093							5659183
470911	SCI	2	2	72	9	1	0	0	29	12	7	5.6	0.0016565	0.00142283	0.00147809	0.00144146	0.00142786	0.00165113	0.00122655	0.0016149	0.00132989	0.00137151	0.00146128	0.00147165	0.00156842	0.00121272	0.00166272	0.00137837
522848	MCI	3	2	57	16	1	0	0	28	5	4	8.3	0.00155722	0.00136447	0.00130888	0.00144181	0.00133567	0.00141617	0.00164949	0.00146921	0.00139821	0.00137409	0.00138842	0.00130236	0.00137484	0.0014381	0.00152165	0.00160781
603694	MCI	3	2	69	9	1	0	0	27	6	3	5.3	0.0016622	0.00154337	0.0014237	0.00143378	0.00134854	0.00170547	0.00127365	0.00146623	0.00125273	0.00141799	0.00146121	0.00153848	0.00153556	0.00140614	0.00183054	0.00132129
671975	MCI	3	2	66	12	1	0	1	29	0	0	11.4	0.00177203	0.00153328	0.00141325	0.00144693	0.0014184	0.00163461	0.00151053	0.00158646	0.00160491	0.00145295	0.00147516	0.00158692	0.00160612	0.00122485	0.00167178	0.0016288
822736	MCI	3	2	73	9	1	1	0	25	2	0	10.4	0.00138318	0.00154651	0.0014441	0.00150023	0.00151475	0.00166308	0.0013224	0.00127726	0.0014077	0.00137687	0.00135425	0.00139125	0.00127357	0.00126784	0.00148032	0.00144868
834769	AD	4	2	59	9	1	1	1	23	3	0	15.7	0.00211547	0.00132658	0.00134831	0.00139557	0.00140827	0.00118709	0.00119514	0.001386	0.00145527	0.00138913	0.00144758	0.0014663	0.00169144	0.00117927	0.00161277	0.00145386
840335	SCI	2	2	69	12	1	0	1	30	9	7	3.7	0.00178181	0.0013388	0.00135456	0.00137075	0.0013448	0.00145528	0.00129995	0.00165875	0.0011951	0.00148169	0.00134307	0.00132902	0.00164947	0.00128738	0.0017462	0.00144328
867667	SCI	2	2	71	14	1	0	0	30	13	9	4.6	0.00160216	0.00140586	0.00136041	0.00138826	0.00130671	0.00148128	0.00119044	0.00149933	0.00158253	0.00141564	0.00143702	0.00156006	0.00128108	0.00125911	0.00157546	0.00129718
939617	AD	4	1	79	8	1	0	1	21	2	0	16	0.0014427	0.00165307	0.00131308	0.00144547	0.00181421	0.00199442	0.00128989	0.00155957	0.00141659	0.00180918	0.00137343	0.00156454	0.00177393	0.00123337	0.00157058	0.00166066
944181	AD	4	2	75	9		1	1	16	0	0	33	0.00136589	0.00174516	0.00143341	0.00147665	0.00148095	0.00145369	0.00132524	0.00253716	0.00149062	0.00135908	0.00143638	0.00144384	0.00133993	0.00130427	0.00299161	0.00152856
983829	MCI	3	1	82	9	1	0	1	28	4	1	10.4	0.00191128	0.00159946	0.00167251	0.00147329	0.00163832	0.00146712	0.00120934	0.00175737	0.00155109	0.00151649	0.00141938	0.00158724	0.00149378	0.00129916	0.00169637	0.00163319
1024337	AD	4	2	82	8	1	1	1	23	0	0	16	0.00154518	0.00152096	0.00139962	0.0014721	0.00151166	0.0014561	0.00123264	0.00132902	0.00146946	0.00129385	0.00159889	0.00136402	0.00210472	0.00127554	0.00153883	0.00128601
1054716	AD	4	1	73	9	1	0	2	22	2	0	13.4	0.0014917	0.00131013	0.00151249	0.00148955	0.00140238	0.00160106	0.00127291	0.00168171	0.00156829	0.001538	0.00150644	0.00149635	0.00154132	0.00130279	0.00174109	0.001456
1116444	SCI	2	2	72	14	1	0	1	28	17	14	8	0.00146339	0.00132245	0.00153224	0.00161134	0.00150685	0.00135134	0.00122034	0.00155251	0.00135451	0.00144175	0.00144307	0.00152731	0.00149789	0.00128903	0.00188707	0.00152289
1135091	SCI	2	2	78	12	1	0	1	28	14	12	8	0.00167024	0.00136363	0.00135856	0.00141597	0.00148661	0.00156514	0.00133098	0.00168303	0.00151189	0.0013898	0.00136398	0.001424	0.0014011	0.00158741	0.00164434	0.0013809
1155539	AD	4	2	75	9	1	1	0	18	3	1	21.7	0.00153286	0.00126848	0.00136461	0.00137587	0.00128269	0.00143263	0.00123966	0.00154125	0.00146003	0.00129807	0.00131745	0.00132417	0.00150272	0.00126453	0.00145403	0.0015557
1229621	SCI	2	1	60	9	1	0	0	28	8	6	6.4	0.00167783	0.00144045	0.00158532	0.00138068	0.00130269	0.00186259	0.00118463	0.00155427	0.00137344	0.00131978	0.00130884	0.0013561	0.00160494	0.00124481	0.00146957	0.00156942
1246224	AD	4	2	67	12	1	0	2	22	0	0	13	0.00197212	0.00164385	0.00141702	0.00153951	0.00147677	0.00172868	0.00126608	0.00180408	0.00155639	0.00148758	0.00142874	0.00139816	0.00161233	0.00154192	0.00175187	0.00151454
1300482	AD	4	2	67	12	1	0	0	22	3	0	14.3	0.00175991	0.00155516	0.00129732	0.00151171	0.00140336	0.00140474	0.0012481	0.00165745	0.00147212	0.0013563	0.00144238	0.00146686	0.0018565	0.00123484	0.00180148	0.00168593
1309617	MCI	3	2	76	12	2	0	0	26	2	0	10.3	0.00148921	0.0014113	0.00144157	0.00151587	0.00148051	0.00152788	0.00132609	0.00142838	0.0014639	0.00130302	0.00139378	0.00134298	0.00150293	0.00120727	0.00162923	0.00142587
1545485	SCI	2	1	76	12	1	0	1	29	12	9	4.3	0.00140567	0.00144386	0.00152428	0.00148667	0.00141773	0.00186233	0.00120475	0.00177996	0.00144457	0.00140741	0.00138669	0.00137347	0.00162287	0.00126868	0.00186108	0.00138997
1641875	MCI	3	2	77	12	1	0	1	28	0	0	10	0.00208367	0.00146786	0.00144345	0.00141187	0.00142534	0.00165021	0.00155646	0.00184635	0.00126464	0.00146882	0.00151942	0.00154903	0.00153579	0.00128389	0.0017396	0.00130267
1656937	MCI	3	2	80	11	1	0	1	26	4	0	11	0.0018765	0.00153658	0.00164797	0.00148341	0.00138899	0.0016631	0.0013161	0.00175855	0.0014717	0.00135877	0.00143941	0.00132629	0.00153068	0.00129652	0.00162284	0.00149773
1693824	SCI	2	2	58	16	1	0	2	30	20	18	3.7	0.00153248	0.00127586	0.00125863	0.00128026	0.00131583	0.00126765	0.00116556	0.00157295	0.00147013	0.00139132	0.00128149	0.00138486	0.00159311	0.00119626	0.00151547	0.00165018
1713370	SCI	2	2	62	12	1	0	0	30	17	13	3	0.00136825	0.00144474	0.00137602	0.00145333	0.00131356	0.00145546	0.0013759	0.00153454	0.00138885	0.00133725	0.0013797	0.00132467	0.00139905	0.00118119	0.00147048	0.00138777
2052539	MCI	3	2	85	11	1	0	1	24	6	0	14.3	0.00165716	0.00146549	0.00124762	0.00141796	0.00140249	0.00172946	0.00121123	0.00137588	0.00149403	0.00146796	0.0014864	0.00145729	0.00132181	0.00121556	0.00155018	0.00139185
2095751	AD	4	2	77	8	1	0	1	23	3	0	15.3	0.00165156	0.00152247	0.00141313	0.00158795	0.00146772	0.00159934	0.00154876	0.00178195	0.00167366	0.00144576	0.00143493	0.00152977	0.00178522	0.00126101	0.0016969	0.00146699
2105217	SCI	2	2	79	11	1	0	1	29	8	6	6.4	0.00174119	0.00151982	0.00145804	0.00152379	0.00146571	0.00162335	0.00122763	0.00168529	0.00154458	0.00152723	0.00137258	0.00136323	0.0015736	0.00120731	0.00177774	0.00159689
2132222	AD	4	2	69	16	1	1	1	19	0	0	34	0.00163622	0.00159376	0.00151642	0.00148513	0.00137114	0.0016145	0.00127935	0.00178495	0.00144108	0.0013543	0.00158261	0.00151041	0.00144177	0.00128144	0.00187042	0.0013102
2148307	SCI	2	2	63	12	1	0	1	26	13	11	3.7	0.00146447	0.00143193	0.0014804	0.00135058	0.00137359	0.00146228	0.00122039	0.00156207	0.0013301	0.00131166	0.00138935	0.00131926	0.00148455	0.00123257	0.00152501	0.0014129
2234491	AD	4	2	82	11	1	0	1	23	5	0	13.4	0.00161067	0.00160068	0.00173938	0.00156215	0.00146995	0.00174157	0.00136229	0.00177694	0.00160989	0.00146912	0.00143537	0.00177982	0.0015595	0.001667	0.0014996	0.00167564
2272482	SCI	2	2	65	14	1	0	0	30	19	14	4.7	0.00155146	0.00144193	0.00137689	0.00140632	0.00147254	0.0012509	0.00127751	0.00158744	0.00150605	0.00120979	0.0013853	0.00139409	0.00137783	0.00122463	0.00157482	0.00152892
2293790	MCI	3	2	75	12	1	1	0	28	7	3	6.6	0.00156584	0.00164207	0.00150151	0.00144453	0.00153215	0.00151932	0.00125359	0.00151675	0.00143379	0.00139098	0.00135567	0.00137687	0.00142082	0.00126381	0.0016328	0.00144263
2418134	MCI	3	1	74	16	1	1	1	26	3	0	21.7	0.00167186	0.00153298	0.00153603	0.00161164	0.00175733	0.00168026	0.00124179	0.00165521	0.00147252	0.0015327	0.0014811	0.00158662	0.00165834	0.00133166	0.00191166	0.00143907
2541271	AD	4	2	78	12	1	0	1	23	6	0	9	0.0014239	0.00142911	0.00140476	0.0013921	0.00135324	0.00147763	0.00126474	0.00171193	0.00138138	0.00139399	0.00130043	0.00139113	0.00146727	0.00127812	0.00155021	0.00138935
2596571	SCI	2	2	67	12	2	0	1	26	12	9	7.6	0.00154258	0.00145175	0.00138194	0.00155582	0.00143394	0.00156986	0.00124597	0.00162231	0.0017164	0.00147936	0.00149177	0.00139167	0.00143844	0.0012658	0.00157645	0.00163977
2724804	SCI	2	2	66	12		0	0	25	8	6	4	0.00174936	0.001359	0.00120687	0.00133966	0.00122111	0.00133511	0.00125095	0.00148655	0.00129561	0.00127613	0.00123445	0.0012486	0.00137429	0.00138672	0.00155403	0.0015098
2749238	SCI	2	1	62	16	1	0	0	28	11	8	5.6	0.00161064	0.00138936	0.00127519	0.00144371	0.00137151	0.00157237	0.00121142	0.00156302	0.00143807	0.00145517	0.00133909	0.00134002	0.00159734	0.00117212	0.00155999	0.00142094
2926415	MCI	3	1	79	12	1	1	0	27	10	0	8.4	0.00127546	0.00141565	0.00142748	0.00141062	0.00137585	0.00141952	0.00124963	0.00145189	0.0012655	0.00135485	0.00144755	0.00145785	0.0013442	0.0013145	0.00154346	0.00133632
3011275	SCI	2	2	75	12	1	0	0	28	7	5	4.6	0.00158729	0.00130949	0.00150839	0.00131753	0.00153154	0.00141966	0.00120929	0.00159188	0.00145383	0.00145468	0.00135831	0.00139778	0.0013887	0.00120312	0.00160055	0.00136841
3053202	AD	4	2	79	11	1	0	1	17	5	2	17	0.00163433	0.00145665	0.00149483	0.0014927	0.00141482	0.00158478	0.00160628	0.00182053	0.0014303	0.00148146	0.00139542	0.00149562	0.00151926	0.00125902	0.0019661	0.0015108
3068625	AD	4	2	86	11	1	0	1	23	0	0	17.4	0.00203105	0.0014627	0.00131167	0.00143763	0.00142466	0.00130157	0.0013085	0.0017904	0.00141152	0.00156739	0.0015649	0.00157058	0.00223277	0.00130783	0.00172381	0.00138826
3286843	MCI	3	2	68	9	1	0	0	24	1	0	16.3	0.00166411	0.00143368	0.00138895	0.00137771	0.00131902	0.00156328	0.00130655	0.00150722	0.00133918	0.00140562	0.00140857	0.00137071	0.0014581	0.00121767	0.00139009	0.00149962
3479293	AD	4	2	73	16	1	0	0	19	3	0	21.3	0.00156194	0.00143125	0.00143065	0.00141408	0.0014087	0.00156043	0.00125312	0.00151074	0.00144384	0.00134065	0.00157136	0.00134048	0.00155637	0.00121238	0.00173816	0.00145311
3542165	SCI	2	2	67	12	1	0	0	30	16	14	0.7	0.00154339	0.00128882	0.00155207	0.00139047	0.001404	0.00149726	0.00128483	0.00163407	0.00138988	0.00134465	0.00140335	0.00146785	0.00124998	0.00130232	0.00162554	0.00122482
3548473	AD	4	2	61	12	1	1	0	21	0	0	17.3	0.00158836	0.00147305	0.00139789	0.00132914	0.00135322	0.00142508	0.00202715	0.00158851	0.00147832	0.00136635	0.00136553	0.0013236	0.00147582	0.00118668	0.00180228	0.0016083
3991466	MCI	3	2	73	12	1	0	2	28	6	0	9.3	0.0022444	0.00143279	0.0014942	0.00137026	0.00133956	0.00163195	0.00126412	0.00161608	0.00129688	0.00130506	0.00139999	0.00150273	0.00152724	0.00126559	0.00172572	0.00143332
4045386	MCI	3	2	65	12	1	0	1	28	2	0	6.4	0.0018595	0.00144529	0.00131958	0.00137845	0.00130838	0.00134344	0.0012038	0.00134528	0.00153502	0.00130048	0.00133451	0.00130435	0.00154664	0.00120498	0.0015032	0.00160244
4173406	MCI	3	1	78	9	1	1	1	24	3	0	11	0.00177093	0.00154117	0.00153095	0.0014952	0.00146625	0.00160129	0.00129969	0.00183135	0.00163517	0.00147183	0.00142089	0.00149754	0.001416	0.00122091	0.00187141	0.00174779
4175051	AD	4	1	84	12	1	0	1	22	2	0	18.4	0.00184016	0.00154886	0.00154504	0.00138587	0.00141604	0.0016517	0.00151687	0.00162167	0.00137941	0.00140905	0.00135844	0.00158294	0.00174546	0.0014594	0.00147063	0.00126411
4202431	SCI	2	2	71	9	1	0	1	29	13	6	5.6	0.0015362	0.00124154	0.00133055	0.00132986	0.00138013	0.00131133	0.00134206	0.00150647	0.00150673	0.00135919	0.00152652	0.00142894	0.00128409	0.00125222	0.0015982	0.00137445
4255097	MCI	3	2	85	8	1	0	1	27	0	0	12	0.00257458	0.00144869	0.00134373	0.00114836	0.00140344	0.00154548	0.00134081	0.00126423	0.00144922	0.00142388	0.00131256	0.00146871	0.00116526	0.00130434	0.002941	0.00147518
4394551	MCI	3	2	63	12	1	0	0	26	1	1	10.7	0.00107921	0.00158673	0.00143557	0.00136323	0.00131585	0.00160663	0.00118158	0.00150574	0.00148664	0.0013874	0.00128618	0.00131056	0.00139835	0.00112542	0.0015186	0.00137164
4470664	AD	4	1	68	10	1	0	0	23	4	0	20.6	0.0015788	0.00142738	0.00153138	0.00140417	0.0013482	0.00151842	0.00125476	0.00168775	0.00131118	0.00139988	0.00128468	0.00129708	0.00143749	0.00127663	0.00170321	0.00141189
4494067	SCI	2	2	68	16	1	0	1	30	10	6	5.3	0.00156527	0.00143456	0.00142887	0.00147308	0.00138294	0.0015905	0.00120842	0.00156992	0.00154053	0.0013653	0.00146432	0.0014499	0.00139999	0.0012591	0.00158711	0.0017309
4510984	AD	4	2	83	8	1	0	2	16	0	0	20.7	0.0020951	0.00144362	0.00154074	0.00154099	0.0016251	0.00169903	0.0013301	0.0013405	0.00150775	0.00154974	0.00157746	0.00152478	0.00178064	0.00134459	0.0017028	0.00149005
4591844	MCI	3	1	73	16	1	1	1	27	2	0	9	0.00235859	0.00173788	0.00146548	0.00141418	0.00136202	0.00175972	0.00199388	0.00181733	0.00136808	0.00135858	0.00173852	0.00147306	0.00142915	0.002017	0.00170426	0.00244889
4600207	MCI	3	2	72	16	1	0	0	25	6	2	11.3	0.00159272	0.00145308	0.00135488	0.00140744	0.00131492	0.00155701	0.00120127	0.00145575	0.00150472	0.0013035	0.00147811	0.00138056	0.00147402	0.00126307	0.00128173	0.00142313
4776101	MCI	3	1	79	16	1	1	2	24	2	2	10.4	0.00229874	0.00170901	0.00158529	0.00150426	0.00154498	0.00293938	0.00132484	0.0029871	0.00170094	0.00141336	0.00155264	0.00146224	0.00263328	0.00140142	0.00312874	0.00177657
4959299	AD	4	1	69	16	1	1	0	17	0	0	26.4	0.00171263	0.00140549	0.00134563	0.00146923	0.00155388	0.00128353	0.00128094	0.00150152	0.00128182	0.00152684	0.00171189	0.00150756	0.00240747	0.00130471	0.00164171	0.00216884
4970179	AD	4	1	74	16	1	1	0	20	1	0	12	0.00155215	0.00138706	0.00142804	0.0016164	0.00155612	0.00172247	0.00126554	0.00159216	0.00146833	0.0014185	0.00140827	0.00134613	0.00164992	0.00125291	0.00169504	0.00153119
4996119	MCI	3	2	78	8	1	1	0	25	0	0	21.7	0.00147414	0.0014416	0.00165116	0.00149481	0.00138574	0.00173961	0.00122842	0.00147359	0.00134269	0.00148842	0.00153852	0.00144623	0.00174386	0.00144107	0.00155795	0.00122684
5038308	MCI	3	2	69	12	1	1	2	28	0	0	17.4	0.00145718	0.0013958	0.00137882	0.00143538	0.00132558	0.00135136	0.00125313	0.0015573	0.00147947	0.00128783	0.00161212	0.00144842	0.00154572	0.00126263	0.00167405	0.00154952
5060192	SCI	2	2	79	12	1	0	1	26	8	6	12	0.00146842	0.00142074	0.00142799	0.00149398	0.00146564	0.00146697	0.00125849	0.00168648	0.0013797	0.00130841	0.00130735	0.00134862	0.00149562	0.00132233	0.00167182	0.00150886
5170818	AD	4	2	75	16	1	0	0	23	0	0	25	0.00156203	0.00137342	0.00138093	0.00151139	0.00146359	0.00135863	0.00120846	0.00150789	0.00150909	0.00135317	0.00149353	0.00146433	0.00143457	0.0012865	0.00155099	0.00164452
5186544	SCI	2	1	84	12	1	1	2	27	13	9	8.6	0.00264703	0.00152747	0.0014855	0.00164032	0.00161819	0.00165281	0.00129222	0.00160539	0.00141751	0.00136088	0.00151126	0.00181558	0.00160727	0.00139393	0.00168075	0.00138143
5210119	SCI	2	1	56	16	1	0	0	30	17	15		0.00157319	0.00129581	0.001245	0.00136321	0.00127674	0.00145881	0.00121341	0.00150182	0.00128882	0.00133957	0.00128451	0.0015441	0.00166519	0.00114906	0.00159565	0.001176
5222371	AD	4	2	78	12	1	1	1	22	0	0	19.7	0.00171377	0.00138073	0.00133385	0.00150363	0.00145663	0.00149869	0.00126372	0.0015679	0.00144983	0.00136416	0.00146173	0.0013601	0.00140816	0.00127037	0.00169619	0.00166151
5232031	AD	4	2	71	9	1	1	1	21	1	0	21	0.00162984	0.00141394	0.00142821	0.0015072	0.00138354	0.00157731	0.00123759	0.00150238	0.00151239	0.00148528	0.0013781	0.00135616	0.00158718	0.0012942	0.00136913	0.00156958
5238561	AD	4	1	57	12	1	1	0	23	4	1	20.7	0.00166941	0.00151293	0.0012648	0.00154975	0.00140497	0.00149668	0.00119098	0.00155547	0.00124942	0.00153404	0.00143295	0.0014931	0.001524	0.00120557	0.00186408	0.00147879
5266815	MCI	3	2	69	12	1	1	0	24	3	0	12.3	0.00175706	0.00148783	0.00140452	0.00149465	0.00137967	0.00150304	0.00122788	0.00149342	0.00147728	0.00151696	0.0012994	0.00133346	0.00136695	0.00122443	0.00148631	0.00146218
5336121	AD	4	2	79	12	1	1	1	18	2	0	16.3	0.00179161	0.001479	0.00161919	0.00152658	0.00156653	0.00197144	0.00135581	0.00176014	0.00140936	0.00166712	0.0015928	0.00143194	0.00223174	0.00132506	0.00165204	0.00182086
5347017	MCI	3	2	72	12	1	1	0	24	5	0	8	0.0014322	0.00170799	0.00157269	0.00145053	0.00134497	0.00159486	0.0012365	0.00143279	0.00153874	0.00129775	0.00134037	0.00138136	0.00151418	0.00131025	0.00167142	0.00132498
5404754	AD	4	2	67	9	1	1	0	22	6	0	11.4	0.00157623	0.00151457	0.00131253	0.00147289	0.00140777	0.00156373	0.00125813	0.00153532	0.00139489	0.00133145	0.00130517	0.00136446	0.00127126	0.00123785	0.00154035	0.00146312
5413800	AD	4	1	83	9	2	1	1	18	0	0	15	0.00175474	0.00153247	0.0012882	0.00157851	0.0015834	0.001699	0.00146239	0.00169288	0.00123671	0.00139931	0.00146323	0.00185471	0.00136888	0.00123333	0.00182244	0.00137858
5450896	MCI	3	2	83	11	1	1	1	27	4	2	12	0.00154752	0.0013915	0.00136284	0.00155418	0.00139588	0.00151579	0.00126245	0.00148639	0.0017927	0.00142861	0.00147053	0.00130964	0.00127449	0.00123356	0.0015113	0.00164036
5455201	MCI	3	2	71	12	1	0	1	27	7	2	12	0.00154054	0.0016339	0.00145616	0.00157838	0.00138131	0.00153349	0.00154022	0.0015728	0.00145719	0.00143497	0.00139867	0.00145631	0.00146465	0.00129009	0.00173881	0.00154924
5460174	MCI	3	2	73	12	1	1	1	27	5	3	6.3	0.00154875	0.00132272	0.0013728	0.00156175	0.00141096	0.00147493	0.00125788	0.00159074	0.00138845	0.00144307	0.00137921	0.00135857	0.00168378	0.00126011	0.00174318	0.00140845
5489792	AD	4	2	76	14	1	1	0	23	0	0	8	0.00161645	0.00141693	0.00130764	0.00144693	0.00128935	0.00155968	0.00124642	0.00157483	0.00138703	0.00141817	0.00138364	0.00169388	0.00142278	0.00126553	0.00183531	0.00142734
5530202	SCI	2	2	79	16	1	0	1	30	13	10	5	0.00155099	0.00153217	0.0014822	0.00145976	0.00135667	0.00146916	0.00123347	0.00138071	0.00154355	0.00143812	0.00161413	0.00169565	0.00156008	0.00126119	0.00152675	0.00163338
5537291	MCI	3	2	77	11	1	0	1	26	5	1	10.7	0.0017026	0.0015827	0.00164147	0.00172402	0.00144696	0.00179288	0.00125729	0.00184922	0.00140969	0.00153662	0.00146204	0.00172272	0.00158258	0.00174431	0.00160871	0.00157446
5572762	AD	4	1	54	16	1	0	0	21	11	2	13	0.00174686	0.00148589	0.0014802	0.00143535	0.00138192	0.00148553	0.00127709	0.00137911	0.00135271	0.00145161	0.00142412	0.00148776	0.00168116	0.0016694	0.00159146	0.00147218
5590884	SCI	2	2	71	12	1	0	0	30	10	12	3.6	0.00131486	0.0013278	0.00134444	0.00136225	0.00135538	0.00145579	0.00116672	0.00136526	0.00155244	0.00137682	0.00129781	0.00128853	0.00140476	0.00121953	0.0014708	0.00154257
5598745	MCI	3	2	77			0	1	27	5	2	9.3	0.00160602	0.00143511	0.00148438	0.00145704	0.00148917	0.00160598	0.00120586	0.00169884	0.00153643	0.00136622	0.00147663	0.00148403	0.00145004	0.00124854	0.00179256	0.00155309
5599601	MCI	3	2	83	16	1	0	1	26	2	0	13.3	0.00125348	0.00153918	0.00133591	0.00143402	0.00149933	0.00145961	0.00190777	0.00149824	0.00150611	0.00159412	0.00142158	0.00151442	0.00159563	0.00123825	0.00163743	0.00141032
5615755	MCI	3	2	75	8	2	0	2	25	7	4	9.3	0.00213518	0.00157569	0.00149275	0.00139976	0.00144352	0.00146054	0.00160182	0.00166906	0.00144617	0.00136679	0.00137753	0.00140508	0.00153867	0.0012381	0.00165139	0.00139423
5618584	AD	4	2	80	11	1	0	2	20	4	1	17.3	0.00100702	0.00149988	0.00138584	0.00145468	0.00142007	0.00137164	0.00135451	0.00155947	0.00196543	0.00140661	0.00153173	0.00156288	0.00242433	0.00136118	0.00157967	0.00162416
5634288	AD	4	2	78	9	1	0	1	20	1	0	17.3	0.00149039	0.00150431	0.00141099	0.00151957	0.00136067	0.00148939	0.00208077	0.00130483	0.0015109	0.00130292	0.00137897	0.00139157	0.00154386	0.00127674	0.00134596	0.00184503
5646413	AD	4	2	81	12	1	1	2	20	3	0	14	0.0015471	0.0013221	0.00133338	0.00143342	0.00135394	0.00156593	0.00126536	0.00145414	0.00147334	0.00138722	0.00132791	0.00130943	0.00134923	0.00125389	0.00158989	0.00149954
5651115	SCI	2	1	72	9	2	0	1	29	9	7	7	0.00154737	0.00141831	0.00135288	0.00141401	0.00137486	0.00158068	0.00119017	0.00144007	0.00156282	0.00138834	0.00140738	0.00142383	0.00134837	0.00123213	0.00140578	0.00155289
5652855	MCI	3	2	78	11	1	0	1	26	5	4	8.7	0.00183421	0.00164017	0.0013242	0.0015551	0.00149975	0.00140915	0.00128072	0.00159445	0.00156183	0.00149305	0.00152446	0.00148768	0.00134546	0.00130908	0.00177644	0.00158245
5659183	MCI	3	2	72	9	1	1	1	26	6	2	7	0.001411	0.00141547	0.00142827	0.00140887	0.00137637	0.0012484	0.00123342	0.00163439	0.00150592	0.00130521	0.00134685	0.00147062	0.00143945	0.00127231	0.00169029	0.00160448
5700965	MCI	3	2	70	12	1	1	1	25	2	0	16	0.00171284	0.00141091	0.00148225	0.0015191	0.00142382	0.00143864	0.00126266	0.00164707	0.00243909	0.00138573	0.00146534	0.00150247	0.00292049	0.00128985	0.00161112	0.00187238
5705703	AD	4	1	65	12	1	0	0	20	2	0	12.7	0.00157433	0.00138407	0.00135704	0.00150211	0.00143404	0.00149166	0.00139761	0.00179777	0.00148361	0.00143463	0.00144472	0.00164811	0.00139919	0.00128525	0.00181249	0.00175106
5717311	MCI	3	2	87	11	1	0	1	28	4	3	5	0.00152886	0.00164268	0.00132313	0.00150154	0.00137666	0.00131661	0.00128521	0.00140099	0.00146999	0.00145424	0.00144973	0.0014397	0.00132565	0.00142534	0.001315	0.00170182
5740321	MCI	3	2	67	12	1	0	2	27	4	0	18.3	0.00192036	0.00130384	0.00144599	0.00160901	0.00131666	0.00168647	0.00124243	0.00156813	0.00144606	0.00128998	0.00141468	0.00139341	0.00143962	0.00146726	0.00168859	0.00132015
5754844	MCI	3	2	68	9	1	1	1	28	3	0	9.7	0.00154673	0.00138862	0.00145358	0.00137554	0.00131812	0.00136938	0.00148845	0.00157216	0.00149743	0.00140147	0.00134241	0.00141468	0.00161163	0.00126408	0.00167568	0.0016804
5765269	SCI	2	1	74	9	1	0	1	28	8	6	6.6	0.00178667	0.00142185	0.0013538	0.00154498	0.00149999	0.00151247	0.00136471	0.00141184	0.00118628	0.00151789	0.00134766	0.00146921	0.00221968	0.00146264	0.00186878	0.00168005
5771536	AD	4	2	63	16	1	0	0	22	4	0	13.6	0.00163872	0.0013615	0.00137204	0.00143802	0.00140034	0.00146565	0.00121226	0.00140814	0.00141549	0.00141198	0.00140511	0.00133638	0.00159388	0.00120579	0.00163952	0.00146967
5774861	AD	4	2	63	9	1	0	0	20	6	0	11.7	0.00143819	0.00141713	0.00141973	0.00149402	0.00136573	0.00140052	0.00129199	0.00162645	0.00140947	0.00132883	0.00132328	0.00136337	0.00134158	0.0011905	0.00136969	0.001508
5816904	AD	4	2	70	12	1	0	0	22	2	0	13.4	0.00137013	0.00142947	0.00140882	0.00142743	0.00128483	0.00155324	0.00126056	0.0015976	0.00151462	0.00141263	0.00129286	0.00143665	0.00144296	0.00126328	0.00173779	0.00136771
5820120	AD	4	2	78	11	1	1	0	21	0	0	13	0.00183583	0.00152209	0.00174703	0.00144398	0.00141322	0.00150472	0.00154232	0.00160132	0.00135044	0.00148205	0.00145415	0.00146987	0.00154332	0.00138768	0.00163147	0.00133953
5945828	MCI	3	2	84	8	1	0	2	25	4	1	16.6	0.00153812	0.00144761	0.00149803	0.00146542	0.00132888	0.00168089	0.00128477	0.00162419	0.0014	0.00146851	0.00136165	0.00153404	0.00156701	0.00129698	0.00170791	0.00143302
6004440	SCI	2	1	81	12	1	0	1	28	10	7	5.3	0.00182119	0.00186965	0.00143989	0.00146944	0.0014549	0.00156771	0.00197488	0.00157804	0.00119465	0.00156252	0.00151817	0.00163761	0.00190782	0.00152193	0.00155778	0.00135259

## Sheet: RD
ID	diagnosis	diagnosis	sex(M=1,F=2)	age	education	handedness(1=r,2=l)	ChEI	Fazekas	MMSE	LM ⅠA	LM ⅡA	ADAS	fmajor_RD	fminor_RD	lh.unc_RD	lh.slft_RD	lh.slfp_RD	lh.ilf_RD	lh.cst_RD	lh.ccg_RD	lh.atr_RD	rh.unc_RD	rh.slft_RD	rh.slfp_RD	rh.ilf_RD	rh.cst_RD	rh.ccg_RD	rh.atr_RD
5	NC	1	1	74	16	1	0	0	30	11	12		0.000542847	0.00049839	0.000546186	0.00045086	0.000498495	0.000616187	0.000406786	0.000493278	0.000441028	0.000479403	0.000462237	0.000464634	0.00057747	0.000513109	0.000601342	0.000415986
7	NC	1	2	69	14	1	0	0	30	11	11		0.000495597	0.000625525	0.000570131	0.000536785	0.000876858	0.000564407	0.000457699	0.000436075	0.000511503	0.000653195	0.00056262	0.000544121	0.00132883	0.000441149	0.000470298	0.000488292
8	NC	1	1	74	16	1	0	1	30	18	19		0.000571341	0.000564853	0.000597902	0.000559399	0.000570443	0.000564051	0.000466553	0.000775253	0.000488283	0.000688374	0.000489397	0.000489014	0.000599206	0.000436245	0.000400174	0.000568984
9	NC	1	2	70	12	1	0	1	30	9	10		0.000955967	0.000606773	0.000566273	0.000460279	0.000536924	0.00060948	0.000433337	0.000499181	0.00053577	0.000557989	0.000476607	0.00046813	0.000570331	0.000383947	0.000400133	0.000557017
10	NC	1	2	79	12	1	0	2	28	11	7		0.000724007	0.000771656	0.000691385	0.000721556	0.000704813	0.000582009	0.000721738	0.000476718	0.00065003	0.000657756	0.000587966	0.000593916	0.000630601	0.000505473	0.000596964	0.00059573
11	NC	1	1	86	8		0	0	26	7	7		0.000723164	0.000612532	0.00048912	0.00050321	0.000740212	0.000550198	0.000418712	0.000685746	0.000543451	0.000661164	0.000536718	0.000521918	0.000568552	0.000452191	0.000498035	0.00050291
18	NC	1	2	71	12	1	0	0	30	12	10		0.000472527	0.000629961	0.000565246	0.000446125	0.000495479	0.000567371	0.000668641	0.000596582	0.000620435	0.000754375	0.000510653	0.000569985	0.000575384	0.000482046	0.000546211	0.00045922
31	NC	1	2	80	12	1	0	1	30	10	13		0.000529217	0.000628282	0.000628552	0.000518874	0.000579614	0.000577638	0.000570805	0.000563702	0.000519454	0.000617649	0.000507539	0.000560116	0.000600457	0.000432622	0.000517276	0.000536035
49	NC	1	2	75	14	1	0	1	29	11	9		0.000500305	0.000633149	0.000536321	0.00049418	0.000559802	0.000601124	0.00045623	0.000601022	0.000438527	0.000646791	0.000537586	0.000579151	0.00064782	0.000498751	0.000596245	0.000573133
50	NC	1	2	74	14	1	0	0	30	12	13		0.000470032	0.000583932	0.000623726	0.000482837	0.000542578	0.000534818	0.000423193	0.000506283	0.000475443	0.00060005	0.000453058	0.000502177	0.000572582	0.000442933	0.000474407	0.000467324
57	NC	1	2	77	12	1	0	1	30	5	6		0.000491694	0.000568506	0.000591961	0.000516254	0.000618602	0.000609507	0.000440756	0.000608995	0.000493534	0.000587963	0.000511651	0.00057153	0.000570909	0.000464243	0.000521453	0.000513652
63	NC	1	1	75	16	1	0	1	30	15	15		0.000676011	0.000729788	0.000658074	0.000614477	0.000682399	0.000690483	0.000468724	0.000527512	0.000517025	0.000573069	0.000560142	0.000546216	0.00112881	0.000455479	0.000454117	0.000515614
68	NC	1	1	76	16	1	0	1	29	13	10		0.000560922	0.000719388	0.00068299	0.000514819	0.000612858	0.000631871	0.000498782	0.000701347	0.000594191	0.000645072	0.000580967	0.000652444	0.000651138	0.000439405	0.00049309	0.000606761
74	NC	1	2	75	14	1	0	1	30	6	6		0.000791833	0.00062744	0.000605971	0.000495952	0.000544522	0.00064697	0.000499216	0.000496181	0.00057172	0.000642545	0.000580303	0.000545623	0.000658787	0.000476127	0.000503471	0.000525708
78	NC	1	1	78	12	1	0	1	30	9	6		0.000530687	0.00062952	0.00149824	0.000753709	0.000712604	0.000649295	0.000483765	0.000444447	0.000552873	0.000641229	0.000518578	0.00061976	0.000624548	0.000446373	0.00040758	0.000654473
80	NC	1	2	73	9	1	0	1	26	7	9		0.000540576	0.000588971	0.000585278	0.000432225	0.000489523	0.000565996	0.000410525	0.00050028	0.000458041	0.000520308	0.000444686	0.000486868	0.000566306	0.000387815	0.000482717	0.000484718
81	NC	1	1	84	12	1	0	1	29	5	5		0.00112268	0.000897344	0.000576816	0.000464575	0.000507296	0.000601663	0.000739404	0.000548111	0.000607676	0.000607176	0.000579202	0.000568188	0.0006042	0.000617681	0.000575444	0.000688407
94	NC	1	2	67	12	1	0	0	27	11	12		0.000458924	0.000578027	0.000590534	0.000493862	0.000538259	0.000608985	0.000430072	0.000527655	0.000431031	0.000592921	0.00067035	0.00053576	0.000572342	0.000465129	0.000524506	0.00048712
104	NC	1	2	84	12	1	0	1	30	10	5		0.00114023	0.000893603	0.000674304	0.000572001	0.000601992	0.000662848	0.000467921	0.000814366	0.00134261	0.000645753	0.000532295	0.000690022	0.000618938	0.000416052	0.000499203	0.0011047
108	NC	1	1	77	9	1	0	0	27	9	6		0.000435127	0.000695553	0.000511884	0.000426379	0.000457541	0.000577626	0.000499759	0.000562677	0.000505813	0.000584594	0.0006972	0.000739219	0.000585887	0.000430795	0.000502973	0.000460752
112	NC	1	1	68	12	1	0	0	28	8	13		0.00048572	0.000624474	0.000624456	0.000510389	0.000535487	0.00064634	0.000759235	0.000651744	0.000504787	0.000666765	0.000510178	0.000763984	0.000607152	0.000474916	0.00055823	0.000437527
113	NC	1	2	67	12	1	0	1	28	11	11		0.000525725	0.000552183	0.000558225	0.000450969	0.000507513	0.000517082	0.000424531	0.000457506	0.000475808	0.000497351	0.000466789	0.000461989	0.000562884	0.000417405	0.000384304	0.00042401
118	NC	1	1	73	10	1	0	0	30	9	11		0.00047522	0.000679327	0.000664225	0.000577441	0.000619425	0.000600815	0.000480295	0.000488909	0.00042869	0.000552873	0.000593916	0.000538529	0.000545663	0.000476897	0.000831866	0.000607643
120	NC	1	1	78	14	1	0	1	29	11	10		0.000489107	0.000589163	0.000586558	0.000723814	0.000629131	0.000597598	0.000647599	0.000730573	0.000512631	0.000526426	0.000599255	0.000855331	0.000564645	0.000406617	0.000571044	0.0005348
121	NC	1	2	79	12	1	0	0	30	12	14		0.000498107	0.00064919	0.000538621	0.00044042	0.000549378	0.00059744	0.000405316	0.000557516	0.0004982	0.000670343	0.000488651	0.000469606	0.000620403	0.000378596	0.000682888	0.000520439
123	NC	1	2	85	10	1	0	1	30	11	11		0.000462449	0.000597424	0.000597068	0.000517795	0.000573079	0.000664488	0.000457115	0.000603567	0.000609565	0.000669703	0.000556932	0.000593581	0.000621808	0.000442706	0.000470807	0.00051801
126	NC	1	1	82	12	1	0	1	30	12	14		0.000461886	0.000915295	0.00062065	0.000420255	0.000522808	0.00053262	0.000444419	0.000530689	0.000436383	0.000596906	0.000485236	0.000499293	0.000524715	0.000428881	0.000398204	0.000923292
129	NC	1	2	72	12	1	0	1	26	7	7		0.000597516	0.000777053	0.000892731	0.00042805	0.000601387	0.000543288	0.000430382	0.000747718	0.0012829	0.000697895	0.000673536	0.00106207	0.00056463	0.000473545	0.000590595	0.000534878
133	NC	1	2	73	12	2	0	0	30	14	12		0.000506486	0.00063076	0.00059275	0.000537208	0.00058714	0.000602397	0.000440905	0.000558226	0.00052552	0.000687243	0.000545051	0.000569763	0.000598782	0.000477945	0.000526834	0.000391383
134	NC	1	1	80	8	1	0	1	30	15	15		0.000500998	0.000655419	0.00069981	0.000518348	0.000555559	0.000656421	0.00048412	0.000632269	0.00053092	0.000551155	0.0005551	0.00102852	0.000651357	0.000583924	0.00055121	0.000523743
138	NC	1	2	82	12	1	0	1	26	10	6		0.000574189	0.000803722	0.000743632	0.000583372	0.000649185	0.000579401	0.000459455	0.000509297	0.000596183	0.000587783	0.00052409	0.000905477	0.000577722	0.000486002	0.000631128	0.000784388
140	NC	1	1	79	12	1	0	0	27	8	7		0.00057717	0.000743718	0.000553766	0.00107392	0.00128273	0.000545794	0.00085765	0.000786956	0.000518001	0.000560424	0.000520848	0.00057328	0.000608237	0.000501691	0.00046408	0.000808135
145	NC	1	2	82	12	1	0	0	26	9	7		0.000555194	0.000596855	0.000584567	0.000501261	0.000574594	0.000610681	0.000414972	0.000632355	0.000554388	0.000530158	0.000517366	0.000534808	0.000543876	0.000423716	0.000411071	0.000503173
146	NC	1	2	71	12		0	0	26	12	8		0.000520324	0.000570055	0.00055035	0.000528723	0.000569956	0.000575091	0.000398605	0.000561997	0.00050508	0.000567304	0.0005249	0.000544111	0.000588831	0.000421018	0.000601146	0.000436557
150	NC	1	2	72	12	1	0	1	30	10	10		0.000555872	0.00062844	0.00061177	0.000487496	0.000590919	0.000539347	0.000753368	0.000767245	0.000514761	0.000540507	0.00050494	0.000533673	0.00060251	0.000446581	0.000528558	0.000554252
152	NC	1	1	69	12	1	0	2	30	15	13		0.000530472	0.000576472	0.000607477	0.000505759	0.000598373	0.000666386	0.000469943	0.000496075	0.000519812	0.000598055	0.000488091	0.000704321	0.000774215	0.000456015	0.000402308	0.000626041
155	NC	1	1	68	14	2	0	0	30	11	8		0.000522362	0.000769255	0.000572597	0.000504349	0.000543553	0.000546365	0.000439108	0.000563194	0.000523862	0.000583219	0.000614415	0.000945568	0.000582953	0.000449763	0.00045424	0.00050279
157	NC	1	2	70	9	1	0	0	30	14	11		0.000766224	0.000545255	0.000513182	0.000482391	0.00053266	0.000607866	0.000416591	0.000607244	0.000566015	0.000570511	0.000526487	0.000519112	0.000572994	0.000450296	0.000485995	0.000503762
158	NC	1	1	75	12	1	0	1	27	13	15		0.000566079	0.000694423	0.000758028	0.000569483	0.000842534	0.0006682	0.000780498	0.0005581	0.000555045	0.000585943	0.000648754	0.000574966	0.000631114	0.000471264	0.000450915	0.001037
159	NC	1	1	72	16	1	0	0	30	14	11		0.000500119	0.000632988	0.000611492	0.000511592	0.000543501	0.000592049	0.000465942	0.000521115	0.000544254	0.000583628	0.000563097	0.000553663	0.00055942	0.000455511	0.000485605	0.000533573
161	NC	1	2	67	12		0	1	30	13	13		0.000542944	0.000716534	0.000577939	0.000483373	0.000542028	0.00061429	0.000428475	0.000652173	0.000570286	0.000633605	0.000494905	0.000750433	0.00062902	0.000464248	0.000490877	0.000495752
68080	MCI	3	2	79	16	1	0	2	25	1	0	14	0.000705224	0.000810677	0.000628753	0.000551552	0.000637574	0.000630039	0.000516199	0.000630665	0.000603001	0.000634435	0.000549482	0.000556632	0.000620678	0.000484042	0.000574953	0.00111294
71617	AD	4	1	76	8		0	1	22	0	0	12	0.000497529	0.000508394	0.000553809	0.000456821	0.000705022	0.000598834	0.000437469	0.00045837	0.000488875	0.000571941	0.000530056	0.000526591	0.000587498	0.000426773	0.000482099	0.00108833
84034	MCI	3	2	74	12	1	0	2	26	1	1	12.7	0.000847418	0.000704805	0.000656521	0.000793901	0.000574903	0.000633281	0.000449867	0.000624112	0.000679826	0.000685256	0.000501599	0.00053376	0.000667409	0.000567875	0.000629079	0.00108323
99031	SCI	2	1	77	12	1	1	1	27	5	5	4.4	0.000565872	0.000496483	0.000522644	0.000520425	0.0005494	0.000615191	0.00037864	0.00071248	0.000515711	0.000568035	0.000463144	0.000524006	0.000620738	0.000436787	0.000445282	0.000467746
336572	MCI	3	2	76	12	1	0	1	28	5	3	6	0.000489003	0.000668079	0.000662097	0.00051688	0.000585057	0.00056904	0.000462665	0.00055456	0.000520394	0.000552969	0.000524358	0.000538478	0.000582932	0.000502125	0.000535383	0.000607944
464414	MCI	3	2	77	8	1	0	0	24	2	0	12	0.000642928	0.000559046	0.000628288	0.000459249	0.000555229	0.000681413	0.000469435	0.000631094	0.000463169	0.000594492	0.000504541	0.000569684	0.000987224	0.000388959	0.000438279	0.000439358
470911	SCI	2	2	72	9	1	0	0	29	12	7	5.6	0.000545233	0.000675918	0.000575237	0.00050018	0.000515879	0.000530977	0.000410639	0.000498453	0.000535621	0.000625742	0.000469873	0.000488374	0.000575634	0.000391312	0.000477341	0.000496981
522848	MCI	3	2	57	16	1	0	0	28	5	4	8.3	0.000569865	0.000604221	0.000555781	0.000474396	0.000563812	0.000547835	0.000851559	0.000619538	0.000464939	0.000538708	0.000457897	0.000543506	0.000565463	0.000494549	0.0005586	0.000372974
603694	MCI	3	2	69	9	1	0	0	27	6	3	5.3	0.000479437	0.000548408	0.000859291	0.000515297	0.000596636	0.000575379	0.00040691	0.000633542	0.000552136	0.000571669	0.00052032	0.000832969	0.000608353	0.000589229	0.000457292	0.000559155
671975	MCI	3	2	66	12	1	0	1	29	0	0	11.4	0.000430927	0.000521831	0.000600195	0.000461492	0.000769494	0.000534266	0.000717555	0.000544532	0.000437962	0.000557618	0.000487739	0.000666947	0.000529729	0.000453785	0.000405194	0.000439293
822736	MCI	3	2	73	9	1	1	0	25	2	0	10.4	0.000607544	0.00102092	0.000638401	0.000550983	0.00103309	0.000797505	0.000470303	0.000783069	0.000602989	0.000618908	0.000582485	0.000573006	0.000622584	0.000457561	0.000568474	0.000574576
834769	AD	4	2	59	9	1	1	1	23	3	0	15.7	0.00053296	0.000874187	0.000581564	0.000457032	0.00049691	0.000619283	0.000413132	0.000450574	0.000467029	0.000530669	0.00047972	0.000490765	0.000635329	0.000397797	0.000438175	0.000467234
840335	SCI	2	2	69	12	1	0	1	30	9	7	3.7	0.000455791	0.000535986	0.000637336	0.000501467	0.000548878	0.000614665	0.000460739	0.00050641	0.00056061	0.00049527	0.000547353	0.00049476	0.000578127	0.000436965	0.000431377	0.000648817
867667	SCI	2	2	71	14	1	0	0	30	13	9	4.6	0.000452098	0.000613862	0.000599882	0.000504144	0.00054907	0.000553118	0.000470408	0.000660361	0.000440559	0.000564728	0.000467343	0.000710351	0.000578552	0.000474455	0.000544615	0.000564907
939617	AD	4	1	79	8	1	0	1	21	2	0	16	0.000656107	0.000918383	0.000613399	0.000541699	0.000949536	0.00115217	0.000402487	0.000702491	0.000588489	0.00124982	0.000531119	0.000793657	0.00106643	0.000426211	0.000597608	0.000657549
944181	AD	4	2	75	9		1	1	16	0	0	33	0.000534653	0.000982839	0.000596279	0.000508294	0.00059586	0.00057843	0.000497644	0.00172541	0.000604635	0.000682857	0.000461874	0.00052861	0.000662917	0.000450647	0.00197942	0.000542858
983829	MCI	3	1	82	9	1	0	1	28	4	1	10.4	0.000827906	0.000814922	0.000597106	0.000580347	0.00100212	0.000660545	0.000482208	0.000699907	0.000534585	0.000644211	0.000607669	0.000566046	0.000629719	0.000487053	0.000652203	0.000555077
1024337	AD	4	2	82	8	1	1	1	23	0	0	16	0.000620416	0.000758665	0.000587141	0.000529953	0.000581963	0.000620139	0.000455771	0.00093814	0.000583658	0.000851639	0.000886897	0.000750422	0.00129403	0.000447548	0.000496826	0.000592407
1054716	AD	4	1	73	9	1	0	2	22	2	0	13.4	0.000611204	0.000724499	0.000686015	0.000542418	0.000623079	0.000595263	0.000466261	0.000571951	0.000951762	0.000597215	0.000557308	0.000617682	0.000642799	0.000461261	0.000580582	0.000574555
1116444	SCI	2	2	72	14	1	0	1	28	17	14	8	0.000487744	0.000580423	0.000491584	0.000493445	0.000540781	0.000646994	0.000407991	0.000496644	0.000540485	0.000555999	0.000504227	0.000494386	0.000643094	0.000447038	0.000408817	0.000501943
1135091	SCI	2	2	78	12	1	0	1	28	14	12	8	0.000489588	0.000681562	0.000675557	0.000553301	0.000530511	0.000618312	0.000373913	0.000458251	0.000601663	0.000637148	0.000560607	0.000521197	0.000646147	0.000540542	0.000542098	0.000530047
1155539	AD	4	2	75	9	1	1	0	18	3	1	21.7	0.000613835	0.000796745	0.000696951	0.000518353	0.000690798	0.000627162	0.00050644	0.000626457	0.000547154	0.000792801	0.000517392	0.000545138	0.000650132	0.000488896	0.000597902	0.00106101
1229621	SCI	2	1	60	9	1	0	0	28	8	6	6.4	0.000494797	0.000512965	0.000528438	0.000546648	0.00053699	0.000591676	0.000440448	0.000556096	0.000542178	0.000628978	0.000567978	0.000566212	0.000629711	0.000465616	0.000464056	0.000366813
1246224	AD	4	2	67	12	1	0	2	22	0	0	13	0.000480261	0.000661191	0.000557283	0.00052633	0.000699197	0.000594556	0.000442481	0.000493674	0.000551932	0.000507276	0.000549255	0.000542281	0.000602932	0.000571083	0.000512212	0.00064623
1300482	AD	4	2	67	12	1	0	0	22	3	0	14.3	0.000494749	0.000599882	0.000609375	0.00054313	0.000561222	0.000621144	0.000439252	0.000505246	0.000513945	0.000663283	0.00054479	0.000550842	0.00118175	0.000417676	0.00039259	0.00110672
1309617	MCI	3	2	76	12	2	0	0	26	2	0	10.3	0.000541855	0.00059524	0.000558996	0.000467134	0.000869825	0.000573524	0.000390076	0.000505948	0.000482368	0.000638699	0.000557486	0.000533443	0.000590413	0.000425174	0.000414276	0.000481404
1545485	SCI	2	1	76	12	1	0	1	29	12	9	4.3	0.000719963	0.000620259	0.000543046	0.000499237	0.00055161	0.000540997	0.000468421	0.000470574	0.000549094	0.000689033	0.000561507	0.000570824	0.000596252	0.000452281	0.000430283	0.000475796
1641875	MCI	3	2	77	12	1	0	1	28	0	0	10	0.000552508	0.000623006	0.00059833	0.000546271	0.000593171	0.000628808	0.000734091	0.000598971	0.000569652	0.000579246	0.000511741	0.000508945	0.000630026	0.000438822	0.000493913	0.000539057
1656937	MCI	3	2	80	11	1	0	1	26	4	0	11	0.000781067	0.000674386	0.000571421	0.000569753	0.000561533	0.000632196	0.000436177	0.000458856	0.000638409	0.000643523	0.00101043	0.000598488	0.000623605	0.000458961	0.000489349	0.000556998
1693824	SCI	2	2	58	16	1	0	2	30	20	18	3.7	0.000485847	0.00068551	0.000620156	0.00053991	0.000613506	0.000597323	0.00045477	0.000545955	0.000638397	0.000586956	0.000533	0.000590495	0.000621135	0.000467356	0.000495894	0.000549692
1713370	SCI	2	2	62	12	1	0	0	30	17	13	3	0.000575352	0.000759248	0.000523289	0.000469457	0.00052851	0.000568979	0.000644432	0.000580023	0.000495976	0.000598112	0.000494496	0.000526159	0.000590076	0.000449307	0.000549172	0.000489799
2052539	MCI	3	2	85	11	1	0	1	24	6	0	14.3	0.000532052	0.000716501	0.000731155	0.000645473	0.000679965	0.000550781	0.00043545	0.000836643	0.000507448	0.000584713	0.000525776	0.000572217	0.000628475	0.000480382	0.000622179	0.000580469
2095751	AD	4	2	77	8	1	0	1	23	3	0	15.3	0.0004992	0.000638068	0.000634713	0.000542079	0.000611096	0.000638041	0.000621403	0.00043982	0.000536689	0.000650494	0.000576288	0.000581467	0.000649951	0.00045232	0.000595779	0.000568941
2105217	SCI	2	2	79	11	1	0	1	29	8	6	6.4	0.000448149	0.000701307	0.000608275	0.000519791	0.000570837	0.000645166	0.000450046	0.000427624	0.000532507	0.000587663	0.000532684	0.000556829	0.000650843	0.00044999	0.000424363	0.000491891
2132222	AD	4	2	69	16	1	1	1	19	0	0	34	0.000780423	0.0010703	0.000872103	0.000609209	0.000628081	0.000570273	0.000504545	0.000538939	0.000835494	0.000671382	0.000780236	0.000524814	0.000765508	0.000423271	0.000508442	0.000821047
2148307	SCI	2	2	63	12	1	0	1	26	13	11	3.7	0.00048352	0.000534473	0.000534175	0.000550402	0.00060083	0.000617754	0.000432436	0.000472141	0.000561135	0.000591746	0.000525318	0.00060709	0.000604327	0.000501808	0.000466985	0.000482595
2234491	AD	4	2	82	11	1	0	1	23	5	0	13.4	0.000646983	0.00069348	0.000522089	0.000569364	0.000582647	0.000624998	0.000428762	0.000479381	0.000524293	0.000630151	0.000548125	0.00105497	0.000673152	0.000743108	0.000513405	0.000486469
2272482	SCI	2	2	65	14	1	0	0	30	19	14	4.7	0.000522191	0.00074234	0.000537547	0.000523055	0.000526924	0.000585841	0.000483986	0.000435877	0.00044974	0.000602093	0.000501215	0.00051672	0.000584006	0.000515113	0.000435452	0.000436423
2293790	MCI	3	2	75	12	1	1	0	28	7	3	6.6	0.000605427	0.00060521	0.000598328	0.000515347	0.000499742	0.000565586	0.000436639	0.000754076	0.000502566	0.000651777	0.000537998	0.00055739	0.000608806	0.000414308	0.00053805	0.00052603
2418134	MCI	3	1	74	16	1	1	1	26	3	0	21.7	0.00052464	0.000659168	0.000534642	0.000454959	0.000446064	0.000557872	0.000450245	0.000666396	0.000496458	0.000612889	0.00053206	0.000511751	0.000575577	0.000487347	0.000394702	0.000467201
2541271	AD	4	2	78	12	1	0	1	23	6	0	9	0.000478957	0.000922189	0.000747596	0.000458642	0.000530426	0.000569794	0.000463513	0.000465011	0.000578794	0.000601505	0.000571673	0.000539226	0.000597968	0.000420459	0.000443654	0.000770931
2596571	SCI	2	2	67	12	2	0	1	26	12	9	7.6	0.000537755	0.000666744	0.000622607	0.000496089	0.000548008	0.000636787	0.000464376	0.000520119	0.000560625	0.000627586	0.000588227	0.000556653	0.000639485	0.000499526	0.000472818	0.000478913
2724804	SCI	2	2	66	12		0	0	25	8	6	4	0.000693901	0.000744098	0.000642629	0.000529621	0.000551238	0.000637187	0.000438816	0.000600372	0.00092677	0.000608078	0.000704934	0.000572311	0.000607589	0.000451025	0.00054262	0.000971463
2749238	SCI	2	1	62	16	1	0	0	28	11	8	5.6	0.00044233	0.000464165	0.000562617	0.000488707	0.000517761	0.000524564	0.000453363	0.000556812	0.000415353	0.000486075	0.000474708	0.000539755	0.000515992	0.000454606	0.000411864	0.000435174
2926415	MCI	3	1	79	12	1	1	0	27	10	0	8.4	0.000535995	0.000605857	0.000653729	0.0005067	0.000595204	0.000589776	0.000427921	0.0005724	0.00050016	0.000640329	0.00051947	0.000502812	0.000597393	0.000377286	0.000378166	0.000527047
3011275	SCI	2	2	75	12	1	0	0	28	7	5	4.6	0.00051036	0.000642435	0.000569684	0.00050348	0.000780574	0.000623219	0.000391754	0.000533814	0.000476387	0.000620541	0.000493031	0.000563863	0.000630657	0.000431958	0.000527618	0.000499126
3053202	AD	4	2	79	11	1	0	1	17	5	2	17	0.000805958	0.000809583	0.000653658	0.000550504	0.000571968	0.000640006	0.000658847	0.000432209	0.000640786	0.000635943	0.000539171	0.000534714	0.000636488	0.000444146	0.000395132	0.000575408
3068625	AD	4	2	86	11	1	0	1	23	0	0	17.4	0.000926699	0.000668928	0.00068705	0.000532829	0.000531996	0.000647476	0.000427997	0.000541088	0.000572134	0.000580544	0.000533808	0.000548485	0.00137244	0.000432668	0.000509685	0.000528777
3286843	MCI	3	2	68	9	1	0	0	24	1	0	16.3	0.000644097	0.000923234	0.000654621	0.000531073	0.000648416	0.000605382	0.000544555	0.000652763	0.000583041	0.000635337	0.000514975	0.000837484	0.000606866	0.000479257	0.000601723	0.000586519
3479293	AD	4	2	73	16	1	0	0	19	3	0	21.3	0.000558723	0.000624203	0.000565027	0.000474487	0.000535777	0.000557129	0.0004001	0.000465394	0.000504355	0.000625622	0.00059264	0.00052729	0.000578198	0.000439179	0.000371764	0.000441164
3542165	SCI	2	2	67	12	1	0	0	30	16	14	0.7	0.000536475	0.000615654	0.000483456	0.000541138	0.000611425	0.000510855	0.000477981	0.00050811	0.000618427	0.000639751	0.000561859	0.000657153	0.000581663	0.000523923	0.000453589	0.000525411
3548473	AD	4	2	61	12	1	1	0	21	0	0	17.3	0.000479854	0.000677962	0.000623465	0.000533183	0.000569097	0.000609909	0.00150031	0.00053742	0.000493327	0.000663695	0.000723154	0.000561711	0.000637054	0.000456561	0.000506974	0.000420964
3991466	MCI	3	2	73	12	1	0	2	28	6	0	9.3	0.000869856	0.000560957	0.000998205	0.000548496	0.000596482	0.00057782	0.000444601	0.000731507	0.000590126	0.000621963	0.000580618	0.000569107	0.000612221	0.000497363	0.000444151	0.000527222
4045386	MCI	3	2	65	12	1	0	1	28	2	0	6.4	0.000692078	0.000737864	0.000650255	0.000481629	0.00050646	0.000581177	0.000469293	0.000648915	0.000466528	0.000668562	0.000610707	0.000603392	0.000814328	0.000476544	0.000595378	0.000476263
4173406	MCI	3	1	78	9	1	1	1	24	3	0	11	0.000509484	0.000831883	0.000574186	0.000471359	0.000524177	0.00057196	0.000506015	0.00042986	0.000896156	0.000619503	0.000531476	0.000491941	0.000638741	0.000442324	0.000412954	0.0010107
4175051	AD	4	1	84	12	1	0	1	22	2	0	18.4	0.000478409	0.000706366	0.000610993	0.00052621	0.000550711	0.000611703	0.000638587	0.000729825	0.000570172	0.000697402	0.000577005	0.00113383	0.000577394	0.000498229	0.000639633	0.000539782
4202431	SCI	2	2	71	9	1	0	1	29	13	6	5.6	0.000516263	0.000665939	0.000525346	0.000481838	0.000517861	0.000530593	0.000452568	0.000462741	0.00047627	0.000553264	0.000415057	0.000488035	0.00051389	0.000436509	0.000445755	0.000519286
4255097	MCI	3	2	85	8	1	0	1	27	0	0	12	0.00128643	0.000705901	0.000622269	0.000698786	0.000560344	0.000622455	0.000485717	0.000712244	0.000540092	0.000616915	0.000589451	0.00057206	0.000696076	0.000456687	0.00213547	0.000634899
4394551	MCI	3	2	63	12	1	0	0	26	1	1	10.7	0.000567335	0.000870155	0.000588655	0.000525364	0.000557084	0.00055281	0.000441699	0.000497213	0.000490476	0.000586254	0.000485016	0.000502957	0.000556113	0.000442341	0.000555287	0.000517952
4470664	AD	4	1	68	10	1	0	0	23	4	0	20.6	0.00049709	0.00054258	0.000531929	0.00049459	0.000611916	0.000565742	0.000446159	0.000479501	0.000487538	0.000560685	0.0005164	0.000545704	0.000588638	0.000395831	0.00047693	0.000457545
4494067	SCI	2	2	68	16	1	0	1	30	10	6	5.3	0.000615458	0.000632765	0.000579112	0.000519161	0.00059995	0.00062658	0.00046883	0.000563931	0.000568224	0.000578304	0.000561193	0.0005948	0.000618824	0.000450192	0.000461336	0.000489372
4510984	AD	4	2	83	8	1	0	2	16	0	0	20.7	0.0012384	0.000707769	0.000632014	0.000533774	0.000774235	0.00062859	0.00050075	0.000827028	0.000571171	0.000634078	0.00050377	0.000559468	0.000697284	0.000514945	0.000495862	0.000536715
4591844	MCI	3	1	73	16	1	1	1	27	2	0	9	0.00157549	0.00105699	0.000752611	0.000708374	0.00073829	0.00102156	0.00121783	0.000711009	0.000565638	0.000726182	0.00089192	0.00056733	0.000712248	0.00126236	0.000749356	0.0019173
4600207	MCI	3	2	72	16	1	0	0	25	6	2	11.3	0.000415366	0.0006285	0.000569634	0.000495514	0.000552351	0.000562302	0.000445252	0.000500027	0.00046845	0.000619344	0.000676399	0.000529409	0.000576984	0.000432762	0.000630685	0.000487549
4776101	MCI	3	1	79	16	1	1	2	24	2	2	10.4	0.00149556	0.000905783	0.000571321	0.000537141	0.000578868	0.00190612	0.00047657	0.00218536	0.000592894	0.000614104	0.000597516	0.00092059	0.00205082	0.000409821	0.00235407	0.000479763
4959299	AD	4	1	69	16	1	1	0	17	0	0	26.4	0.000598941	0.000658843	0.000790673	0.000533737	0.000890681	0.00067774	0.000510554	0.00067311	0.000555144	0.000605279	0.000808894	0.000516584	0.0016902	0.000406241	0.000553092	0.00164969
4970179	AD	4	1	74	16	1	1	0	20	1	0	12	0.000539146	0.000712003	0.000536246	0.000427842	0.000749602	0.000522224	0.000420239	0.000459736	0.000450772	0.000587836	0.000506547	0.000544357	0.000750859	0.00042657	0.000504125	0.000410054
4996119	MCI	3	2	78	8	1	1	0	25	0	0	21.7	0.000779418	0.000697119	0.000547436	0.000488471	0.000522203	0.000595654	0.000452036	0.000616447	0.000682709	0.00059713	0.000503708	0.000533473	0.00056877	0.000545566	0.000497926	0.000532649
5038308	MCI	3	2	69	12	1	1	2	28	0	0	17.4	0.000968353	0.000704142	0.000578845	0.000500883	0.000572418	0.000606501	0.000450363	0.000541954	0.000550159	0.000816884	0.000774458	0.000518713	0.000562499	0.000436533	0.000519636	0.000741559
5060192	SCI	2	2	79	12	1	0	1	26	8	6	12	0.000540312	0.000729826	0.000590447	0.000555619	0.000546968	0.000585712	0.000376973	0.000653229	0.000520051	0.000635633	0.000572343	0.000539563	0.000650197	0.000477817	0.000514445	0.000925711
5170818	AD	4	2	75	16	1	0	0	23	0	0	25	0.000400564	0.000578234	0.000629304	0.000389786	0.000457082	0.000531693	0.000363975	0.000534766	0.000462876	0.000536925	0.000447668	0.00047964	0.000528812	0.000436209	0.000498197	0.000435947
5186544	SCI	2	1	84	12	1	1	2	27	13	9	8.6	0.00164782	0.00103257	0.000846183	0.000495757	0.000507067	0.000621881	0.00047235	0.000603973	0.000635938	0.000703343	0.000643838	0.000795336	0.000638911	0.000507796	0.00055952	0.000611461
5210119	SCI	2	1	56	16	1	0	0	30	17	15		0.000492162	0.000594199	0.000663583	0.000497229	0.000570358	0.000589459	0.000400972	0.00057611	0.000473548	0.000485949	0.000465417	0.000693472	0.000535354	0.00039349	0.000493404	0.000548976
5222371	AD	4	2	78	12	1	1	1	22	0	0	19.7	0.000489547	0.000621657	0.000645243	0.000512642	0.000543185	0.00059463	0.000439734	0.000575826	0.000546558	0.000616216	0.000540542	0.000519269	0.000589866	0.000471178	0.000490519	0.000500591
5232031	AD	4	2	71	9	1	1	1	21	1	0	21	0.000629251	0.000768965	0.000717381	0.000969452	0.00103808	0.000692019	0.000484545	0.00057887	0.000565857	0.000691033	0.000566379	0.000606308	0.000624145	0.000433366	0.000717308	0.000539503
5238561	AD	4	1	57	12	1	1	0	23	4	1	20.7	0.000400173	0.000683016	0.000554297	0.000446227	0.000526946	0.000525483	0.000473491	0.000549469	0.00044786	0.000538917	0.000454363	0.000467346	0.000559854	0.000440969	0.000485706	0.000754213
5266815	MCI	3	2	69	12	1	1	0	24	3	0	12.3	0.000513917	0.000886112	0.000651014	0.000648928	0.000619864	0.000583369	0.00043909	0.000577648	0.000514814	0.00109002	0.000520399	0.00058311	0.00061932	0.000422728	0.000502991	0.000569258
5336121	AD	4	2	79	12	1	1	1	18	2	0	16.3	0.000602827	0.000600579	0.00071882	0.000556819	0.000501678	0.000612804	0.000455577	0.000740614	0.000638024	0.000874366	0.000549141	0.000764481	0.00134614	0.000462706	0.00059056	0.00120261
5347017	MCI	3	2	72	12	1	1	0	24	5	0	8	0.000621754	0.00086206	0.000776524	0.00049874	0.000587581	0.000639292	0.000482933	0.000760396	0.00112765	0.000692426	0.00055029	0.000914385	0.000653356	0.000519912	0.000690051	0.000515787
5404754	AD	4	2	67	9	1	1	0	22	6	0	11.4	0.000439508	0.000849575	0.000564389	0.000478138	0.000537877	0.000532258	0.000495065	0.000625046	0.000462883	0.000556557	0.000474267	0.000495124	0.000568196	0.000373199	0.00050715	0.00044551
5413800	AD	4	1	83	9	2	1	1	18	0	0	15	0.00057675	0.000723596	0.000727639	0.000469953	0.00047674	0.000564574	0.000498823	0.00042382	0.000519206	0.000526999	0.000443326	0.000881747	0.000571149	0.000409165	0.000397502	0.000469473
5450896	MCI	3	2	83	11	1	1	1	27	4	2	12	0.000533617	0.000633876	0.000578312	0.00044991	0.000532291	0.000522735	0.000454886	0.000479077	0.00110689	0.000637955	0.000724896	0.000631405	0.000637187	0.000494476	0.000741785	0.00101228
5455201	MCI	3	2	71	12	1	0	1	27	7	2	12	0.00063013	0.000736663	0.000636532	0.000462349	0.000550086	0.000612866	0.000654629	0.000691649	0.000561285	0.000622673	0.000532662	0.000531018	0.000642302	0.000458544	0.000519233	0.000472228
5460174	MCI	3	2	73	12	1	1	1	27	5	3	6.3	0.000811061	0.000606656	0.000595162	0.000487731	0.000556097	0.000603563	0.000440436	0.000528078	0.00050151	0.000514032	0.000507594	0.000539682	0.000538689	0.000457785	0.000401767	0.000495873
5489792	AD	4	2	76	14	1	1	0	23	0	0	8	0.000531256	0.000765896	0.000641822	0.000495758	0.000780522	0.000610582	0.000453622	0.000513316	0.000517824	0.00059899	0.000586372	0.00103981	0.000649357	0.000439928	0.000504815	0.000474092
5530202	SCI	2	2	79	16	1	0	1	30	13	10	5	0.000508362	0.000640834	0.000618367	0.000558149	0.000630057	0.00058687	0.000451376	0.00077096	0.000534666	0.000621878	0.000623398	0.000710667	0.00103654	0.000487074	0.000587841	0.000472315
5537291	MCI	3	2	77	11	1	0	1	26	5	1	10.7	0.000777762	0.000563759	0.000533135	0.000809826	0.000571348	0.000561517	0.000462507	0.00045156	0.000551899	0.000568932	0.000557618	0.000879419	0.000624445	0.000777247	0.000760024	0.000513312
5572762	AD	4	1	54	16	1	0	0	21	11	2	13	0.000601031	0.00058464	0.000581224	0.000577167	0.000610257	0.00061666	0.000490749	0.000643834	0.000497255	0.000580591	0.000554019	0.000529377	0.000610253	0.000831453	0.000538037	0.000498485
5590884	SCI	2	2	71	12	1	0	0	30	10	12	3.6	0.000505903	0.000686276	0.00055393	0.000424914	0.000526131	0.000542157	0.000402991	0.000437564	0.000431072	0.000538133	0.000449373	0.000458426	0.000560493	0.000408526	0.000435482	0.000503071
5598745	MCI	3	2	77			0	1	27	5	2	9.3	0.000676557	0.00064962	0.000596114	0.000554936	0.000544155	0.000620213	0.00047745	0.000530141	0.000665792	0.000662224	0.00052756	0.000554528	0.000617802	0.00042101	0.000423412	0.000470232
5599601	MCI	3	2	83	16	1	0	1	26	2	0	13.3	0.000635636	0.000632282	0.000672543	0.000728153	0.000874044	0.000630017	0.000968423	0.000531899	0.0005046	0.000549347	0.000532959	0.000541128	0.00062399	0.000492562	0.000515498	0.000671706
5615755	MCI	3	2	75	8	2	0	2	25	7	4	9.3	0.000887233	0.000821412	0.000593723	0.000524848	0.000537006	0.000603712	0.000756648	0.000570133	0.000610592	0.000596361	0.000494886	0.000520189	0.000583956	0.000468768	0.000610822	0.000593221
5618584	AD	4	2	80	11	1	0	2	20	4	1	17.3	0.000595901	0.000927123	0.000716105	0.000644389	0.000697837	0.000734706	0.00049634	0.00074086	0.00135101	0.000713409	0.000969683	0.000645199	0.00184334	0.0004456	0.00045602	0.00115565
5634288	AD	4	2	78	9	1	0	1	20	1	0	17.3	0.000668802	0.00066695	0.000634454	0.000544873	0.000600955	0.000622247	0.00117296	0.000763418	0.000661324	0.000645327	0.000524962	0.000604012	0.000938332	0.000479833	0.000581309	0.00130844
5646413	AD	4	2	81	12	1	1	2	20	3	0	14	0.000577936	0.000779491	0.000588309	0.000570133	0.000609848	0.000679308	0.000491791	0.0007378	0.000602194	0.00053242	0.000578511	0.000570279	0.000618983	0.000440452	0.000465667	0.000540786
5651115	SCI	2	1	72	9	2	0	1	29	9	7	7	0.000517632	0.000553253	0.000564441	0.000468548	0.000505332	0.000571389	0.000416842	0.000398417	0.000441496	0.000599147	0.000468465	0.000479822	0.00059778	0.000453377	0.000432843	0.000407563
5652855	MCI	3	2	78	11	1	0	1	26	5	4	8.7	0.000661926	0.000774073	0.000678277	0.00050027	0.000546843	0.000647451	0.000411735	0.000663329	0.000588735	0.000606802	0.000486661	0.000526842	0.000677446	0.000436628	0.000432693	0.000918976
5659183	MCI	3	2	72	9	1	1	1	26	6	2	7	0.000562914	0.000647641	0.000585954	0.000566038	0.000600952	0.000639625	0.000523982	0.000528392	0.00053749	0.000621428	0.000524045	0.000524775	0.000597275	0.000470097	0.000498007	0.000533627
5700965	MCI	3	2	70	12	1	1	1	25	2	0	16	0.000919736	0.000554664	0.000554963	0.000462735	0.000514862	0.000637759	0.00042558	0.000419706	0.00182957	0.000657841	0.000505652	0.000518072	0.00220115	0.000395499	0.0003576	0.00123886
5705703	AD	4	1	65	12	1	0	0	20	2	0	12.7	0.000514379	0.000617458	0.000666623	0.000485232	0.000546727	0.000586474	0.000625647	0.000678487	0.000908386	0.000603849	0.000527304	0.000966148	0.000660088	0.000503777	0.00057623	0.00103787
5717311	MCI	3	2	87	11	1	0	1	28	4	3	5	0.000584761	0.000784521	0.000608081	0.000488966	0.000521092	0.000639357	0.00045121	0.000961411	0.00053157	0.000597797	0.000484804	0.00053501	0.000606516	0.000611955	0.000617643	0.000475097
5740321	MCI	3	2	67	12	1	0	2	27	4	0	18.3	0.00114984	0.00059704	0.000585097	0.000607187	0.000802863	0.000590334	0.0004532	0.000515188	0.000605392	0.000600988	0.000559599	0.000569913	0.00058622	0.000582887	0.000459921	0.000557717
5754844	MCI	3	2	68	9	1	1	1	28	3	0	9.7	0.000473715	0.000682194	0.000612252	0.00058912	0.000582723	0.000645552	0.000647581	0.000467289	0.000576341	0.000649358	0.000620205	0.000586806	0.000633029	0.000488846	0.000463239	0.000528047
5765269	SCI	2	1	74	9	1	0	1	28	8	6	6.6	0.000778457	0.000506397	0.000650059	0.000545988	0.000554216	0.000666717	0.000450547	0.000555644	0.000565215	0.000571029	0.000547661	0.00047984	0.00131093	0.000809629	0.000375821	0.00117238
5771536	AD	4	2	63	16	1	0	0	22	4	0	13.6	0.000599378	0.000551785	0.000564337	0.00049015	0.00051179	0.000554385	0.000435372	0.000545042	0.00047658	0.000555331	0.000488042	0.000514984	0.00053619	0.000431788	0.000460811	0.000507908
5774861	AD	4	2	63	9	1	0	0	20	6	0	11.7	0.000580293	0.0006432	0.000582915	0.000565593	0.000562721	0.000619662	0.000520622	0.000509819	0.000550893	0.000619063	0.000615751	0.000586427	0.000629138	0.000528142	0.00074851	0.000466584
5816904	AD	4	2	70	12	1	0	0	22	2	0	13.4	0.000662306	0.000641469	0.000628509	0.000445813	0.000574672	0.000573118	0.000432018	0.000572419	0.000497297	0.000621164	0.000499713	0.000785789	0.000571815	0.000411629	0.00063794	0.000521192
5820120	AD	4	2	78	11	1	1	0	21	0	0	13	0.00057015	0.000643584	0.00112824	0.000494927	0.000557652	0.00063367	0.000688926	0.000551986	0.000541111	0.000573465	0.000653595	0.000852892	0.000623164	0.00054973	0.000651879	0.00060605
5945828	MCI	3	2	84	8	1	0	2	25	4	1	16.6	0.000629598	0.000667756	0.000712925	0.000609171	0.000684997	0.000638552	0.000519121	0.000595937	0.00064633	0.000665115	0.000645956	0.000622032	0.000649949	0.000507841	0.000541935	0.000628971
6004440	SCI	2	1	81	12	1	0	1	28	10	7	5.3	0.000568023	0.000868636	0.000696806	0.000591015	0.000623761	0.000656059	0.000914955	0.000497231	0.000589022	0.000599651	0.000489971	0.000489023	0.000983264	0.000773678	0.000588691	0.000750334

## Sheet: MD
ID	diagnosis	diagnosis	sex(M=1,F=2)	age	education	handedness(1=r,2=l)	ChEI	Fazekas	MMSE	LM ⅠA	LM ⅡA	ADAS	fmajor_MD	fminor_MD	lh.unc_MD	lh.slft_MD	lh.slfp_MD	lh.ilf_MD	lh.cst_MD	lh.ccg_MD	lh.atr_MD	rh.unc_MD	rh.slft_MD	rh.slfp_MD	rh.ilf_MD	rh.cst_MD	rh.ccg_MD	rh.atr_MD
5	NC	1	1	74	16	1	0	0	30	11	12		0.000837735	0.000825158	0.000862399	0.000814588	0.000826531	0.000911843	0.000673304	0.000845709	0.000805438	0.000822199	0.00080243	0.000830686	0.000913516	0.000765741	0.000928468	0.000779449
7	NC	1	2	69	14	1	0	0	30	11	11		0.000851138	0.00088226	0.00083549	0.000806804	0.0010573	0.000897483	0.000717872	0.000789252	0.000796741	0.000887229	0.000829421	0.000844307	0.00149454	0.000710203	0.000821108	0.000769407
8	NC	1	1	74	16	1	0	1	30	18	19		0.000895688	0.000846387	0.000843327	0.000843078	0.00085172	0.00095214	0.000742376	0.000960625	0.000788809	0.000902991	0.000802311	0.000817287	0.000856334	0.000703716	0.000817862	0.000868568
9	NC	1	2	70	12	1	0	1	30	9	10		0.00114828	0.00086523	0.000847208	0.000801296	0.000814884	0.00085099	0.000692723	0.000870657	0.000811848	0.000859523	0.000773429	0.000813073	0.000890782	0.000671707	0.000808568	0.000835196
10	NC	1	2	79	12	1	0	2	28	11	7		0.00106234	0.00100678	0.000968155	0.000934408	0.00088691	0.0010064	0.00101806	0.000964448	0.000941723	0.000917896	0.000855586	0.000878414	0.000963359	0.000763707	0.000951702	0.000995944
11	NC	1	1	86	8		0	0	26	7	7		0.00101384	0.000869522	0.00087821	0.000794777	0.00101904	0.000931783	0.000695002	0.00101699	0.000799987	0.000891835	0.000834209	0.000821523	0.000873651	0.000714202	0.000874626	0.000764392
18	NC	1	2	71	12	1	0	0	30	12	10		0.000838466	0.000945776	0.000861735	0.000748858	0.000778371	0.000812049	0.000961411	0.000860495	0.000794167	0.000920327	0.000782785	0.000801514	0.000847618	0.000709742	0.000852691	0.000754552
31	NC	1	2	80	12	1	0	1	30	10	13		0.000870891	0.000898547	0.000885765	0.0008579	0.000857806	0.000874955	0.000853137	0.000884022	0.0008223	0.000853566	0.000829741	0.000846496	0.000882163	0.000695751	0.000920296	0.000802949
49	NC	1	2	75	14	1	0	1	29	11	9		0.000875646	0.000890905	0.000882163	0.000819893	0.000847174	0.000912826	0.000716782	0.000884214	0.000827627	0.000865047	0.000806764	0.000824319	0.000901226	0.000752539	0.000931571	0.000849621
50	NC	1	2	74	14	1	0	0	30	12	13		0.000849994	0.000837629	0.000849486	0.000809211	0.000800891	0.000810092	0.000685053	0.000858773	0.000798967	0.000807733	0.000751431	0.000783231	0.000810701	0.000703192	0.000797646	0.000782216
57	NC	1	2	77	12	1	0	1	30	5	6		0.000862194	0.000845746	0.000903803	0.000844839	0.000909025	0.000915638	0.000707283	0.000868776	0.000834349	0.000857483	0.000815203	0.000864607	0.000920868	0.000714138	0.000896076	0.00084563
63	NC	1	1	75	16	1	0	1	30	15	15		0.00104416	0.000973383	0.000919087	0.00093371	0.000956147	0.000966746	0.000761138	0.000925563	0.000846119	0.00087127	0.000863702	0.000848696	0.00131778	0.000737323	0.000829646	0.000834274
68	NC	1	1	76	16	1	0	1	29	13	10		0.00085393	0.000960772	0.000937784	0.000838552	0.000851386	0.000989952	0.000805643	0.000915515	0.00082522	0.000896157	0.000803843	0.0008681	0.000937904	0.000710905	0.000879053	0.000832334
74	NC	1	2	75	14	1	0	1	30	6	6		0.00114852	0.000905349	0.000921048	0.000854378	0.00088378	0.00098007	0.000756186	0.000930063	0.000867207	0.000893579	0.00087574	0.000868552	0.000983771	0.000740492	0.000934649	0.000846019
78	NC	1	1	78	12	1	0	1	30	9	6		0.000917301	0.000860344	0.00163728	0.000993141	0.000953816	0.000922236	0.000739477	0.000887196	0.000842534	0.000880362	0.000829069	0.000876145	0.000956883	0.000725912	0.000809014	0.000965328
80	NC	1	2	73	9	1	0	1	26	7	9		0.000899198	0.000864994	0.000845633	0.000756004	0.000785895	0.000813611	0.000662421	0.00082013	0.000833311	0.000826423	0.000739795	0.000807363	0.000861238	0.000669451	0.000838113	0.000811586
81	NC	1	1	84	12	1	0	1	29	5	5		0.00138537	0.00107271	0.000876823	0.000792808	0.000828021	0.000909207	0.00106283	0.000835111	0.00082917	0.000841923	0.000843621	0.000943581	0.000922961	0.000922405	0.000929569	0.000957062
94	NC	1	2	67	12	1	0	0	27	11	12		0.000917583	0.000875827	0.000882112	0.000836208	0.000848434	0.000911488	0.000696614	0.000888416	0.000838276	0.000897555	0.000943674	0.000846132	0.00097006	0.000731182	0.000893073	0.00084696
104	NC	1	2	84	12	1	0	1	30	10	5		0.00141395	0.00110294	0.000921732	0.000823097	0.000819584	0.000920858	0.000729799	0.000942433	0.00152813	0.000895181	0.000815519	0.000920112	0.000953691	0.000727085	0.000847557	0.0012373
108	NC	1	1	77	9	1	0	0	27	9	6		0.000874775	0.000935639	0.000842524	0.000786753	0.000798801	0.000896132	0.000787629	0.000873612	0.000800133	0.000836868	0.000939477	0.00107086	0.000876885	0.000696132	0.000892118	0.000761025
112	NC	1	1	68	12	1	0	0	28	8	13		0.000958048	0.000910107	0.000906957	0.000795821	0.000811101	0.000996256	0.00108993	0.000925763	0.000803026	0.000892416	0.000847796	0.00107178	0.000904992	0.000730516	0.000932537	0.000810715
113	NC	1	2	67	12	1	0	1	28	11	11		0.000850374	0.000834553	0.000823635	0.000761234	0.00077976	0.000852758	0.00067555	0.000842196	0.000807662	0.000789469	0.000744601	0.000725857	0.000805885	0.000661768	0.000752096	0.00076876
118	NC	1	1	73	10	1	0	0	30	9	11		0.000841338	0.000867447	0.000865877	0.000846676	0.00087631	0.00089724	0.000744272	0.000816232	0.000773634	0.000843314	0.000840828	0.000838436	0.000855967	0.00072373	0.00110952	0.000830823
120	NC	1	1	78	14	1	0	1	29	11	10		0.000859871	0.000879811	0.000845559	0.000874476	0.000843742	0.000915676	0.000975822	0.000869398	0.000812973	0.00083075	0.00082002	0.00100013	0.000943236	0.000712363	0.0008839	0.000803346
121	NC	1	2	79	12	1	0	0	30	12	14		0.000872379	0.000885995	0.00086245	0.00080122	0.000829596	0.000871811	0.000687544	0.0009421	0.000796541	0.000918123	0.000781758	0.000780581	0.000906121	0.00067991	0.000965517	0.000823549
123	NC	1	2	85	10	1	0	1	30	11	11		0.000986622	0.000866327	0.000887098	0.000836059	0.000858257	0.000928302	0.000737521	0.000918032	0.000863909	0.000924152	0.000875691	0.000899181	0.000927447	0.00072518	0.000896032	0.000845066
126	NC	1	1	82	12	1	0	1	30	12	14		0.000879208	0.00112015	0.000836583	0.000815439	0.00084855	0.000854055	0.000708853	0.000897757	0.000763332	0.000830321	0.000779463	0.00079478	0.000875885	0.000696336	0.000841037	0.00114082
129	NC	1	2	72	12	1	0	1	26	7	7		0.000856952	0.00101102	0.00104993	0.000820928	0.000880297	0.000862444	0.000692981	0.000958669	0.00149008	0.000857076	0.000918357	0.00128743	0.000822478	0.000728949	0.000877662	0.000791739
133	NC	1	2	73	12	2	0	0	30	14	12		0.000876568	0.00091095	0.000898239	0.000822677	0.000864054	0.000929564	0.000705771	0.000901636	0.000820497	0.000899614	0.000828025	0.000860761	0.00092027	0.000733755	0.000888794	0.000850655
134	NC	1	1	80	8	1	0	1	30	15	15		0.000907826	0.000855832	0.000957415	0.000837133	0.000853524	0.000938741	0.000719325	0.000957723	0.000817828	0.000880949	0.000831497	0.00123206	0.00092201	0.000854337	0.000916476	0.000825558
138	NC	1	2	82	12	1	0	1	26	10	6		0.000991527	0.000980486	0.000971544	0.000805118	0.000847355	0.000868875	0.00071033	0.000856917	0.00083621	0.000855272	0.000779239	0.00109762	0.000845265	0.000764111	0.000906153	0.000997277
140	NC	1	1	79	12	1	0	0	27	8	7		0.00085828	0.000987091	0.000838733	0.0012203	0.00141311	0.000837673	0.00110077	0.000919645	0.000745232	0.000861027	0.000770029	0.000828731	0.000887114	0.000743978	0.000864061	0.00102094
145	NC	1	2	82	12	1	0	0	26	9	7		0.000953864	0.000871326	0.00089345	0.000821291	0.000827582	0.00096233	0.000688937	0.000895824	0.000833286	0.000879295	0.000799229	0.000814134	0.000963131	0.000703272	0.000905058	0.000842094
146	NC	1	2	71	12		0	0	26	12	8		0.000865577	0.000840206	0.000830716	0.000798416	0.000816219	0.000882364	0.000680232	0.000928529	0.000810184	0.000839898	0.00077399	0.000784555	0.00083852	0.000666385	0.000877851	0.000791611
150	NC	1	2	72	12	1	0	1	30	10	10		0.000952807	0.000905196	0.000852879	0.00079752	0.000864812	0.00083352	0.00115627	0.00102441	0.000793326	0.000847575	0.000794768	0.000821123	0.00084226	0.000716206	0.000907782	0.000820604
152	NC	1	1	69	12	1	0	2	30	15	13		0.00092312	0.000883003	0.000903136	0.000891469	0.000880856	0.000934623	0.00074739	0.000837435	0.00082789	0.000850954	0.000870251	0.00105104	0.0010197	0.000731027	0.000815253	0.000886831
155	NC	1	1	68	14	2	0	0	30	11	8		0.000882983	0.000944537	0.000846689	0.000805901	0.000812968	0.000832123	0.000712018	0.000938094	0.000789793	0.00083815	0.000862266	0.00110613	0.000828317	0.000718332	0.000880381	0.000747079
157	NC	1	2	70	9	1	0	0	30	14	11		0.00098419	0.000852166	0.000852061	0.000809379	0.000801665	0.000871352	0.000657144	0.000893029	0.000856921	0.000835339	0.000806995	0.000812172	0.000942937	0.000699277	0.000844787	0.000803578
158	NC	1	1	75	12	1	0	1	27	13	15		0.00095426	0.000960546	0.000914911	0.000841651	0.00103872	0.000939857	0.00107664	0.000926557	0.000793544	0.00088788	0.000881399	0.000842032	0.000935482	0.00073391	0.000977512	0.00121626
159	NC	1	1	72	16	1	0	0	30	14	11		0.000834668	0.00087372	0.000875323	0.000848973	0.000875962	0.000896081	0.000753981	0.000875694	0.000784813	0.000877476	0.000809884	0.000829866	0.000937023	0.000715656	0.000804013	0.000842744
161	NC	1	2	67	12		0	1	30	13	13		0.000884071	0.000908563	0.000902239	0.000789227	0.0008166	0.000872452	0.000699567	0.000896198	0.000834256	0.000855271	0.00083897	0.000985233	0.000915872	0.00072092	0.00082953	0.000786332
68080	MCI	3	2	79	16	1	0	2	25	1	0	14	0.00103546	0.00100122	0.000910988	0.00085666	0.000915416	0.000902959	0.00076689	0.000958832	0.000905047	0.00091309	0.000850913	0.000812027	0.000864957	0.000750893	0.000941206	0.00131021
71617	AD	4	1	76	8		0	1	22	0	0	12	0.000898772	0.000810736	0.000846071	0.000833108	0.000952139	0.000927302	0.000716137	0.000862716	0.000836858	0.000862426	0.000830959	0.00083808	0.000882425	0.000741296	0.000807683	0.00123491
84034	MCI	3	2	74	12	1	0	2	26	1	1	12.7	0.00119052	0.000954698	0.000897727	0.00109208	0.000872814	0.000917129	0.00073551	0.000955183	0.000931689	0.00093675	0.000869738	0.00086755	0.000928901	0.000839451	0.00101929	0.00126396
99031	SCI	2	1	77	12	1	1	1	27	5	5	4.4	0.000888274	0.000806155	0.000815859	0.000828766	0.00085523	0.000855523	0.00065249	0.000973066	0.000805218	0.000855412	0.000804476	0.000824933	0.000881355	0.00069942	0.000806582	0.000789483
336572	MCI	3	2	76	12	1	0	1	28	5	3	6	0.000943108	0.000875139	0.00088799	0.000848182	0.000872341	0.000945944	0.000728425	0.00091709	0.000842105	0.000854476	0.000850659	0.000881175	0.000923494	0.000741113	0.000916327	0.000919449
464414	MCI	3	2	77	8	1	0	0	24	2	0	12	0.000934811	0.000858177	0.000883442	0.000830669	0.000873919	0.000943366	0.000714661	0.000912016	0.000801417	0.000876285	0.000861216	0.000855206	0.00122255	0.000704529	0.000828918	0.000799882
470911	SCI	2	2	72	9	1	0	0	29	12	7	5.6	0.000915656	0.000924887	0.00087619	0.000813941	0.000819873	0.000904361	0.000682612	0.000870603	0.000800376	0.000874333	0.000800344	0.000816131	0.000906561	0.000665114	0.000872466	0.000790777
522848	MCI	3	2	57	16	1	0	0	28	5	4	8.3	0.000898985	0.000857637	0.000806813	0.000796866	0.000821097	0.00083728	0.00111754	0.000902763	0.000776028	0.000817168	0.00076807	0.000796458	0.000835257	0.000809067	0.000879618	0.000784586
603694	MCI	3	2	69	9	1	0	0	27	6	3	5.3	0.00087369	0.000880062	0.00104743	0.000821458	0.000847272	0.000952076	0.000695824	0.000911104	0.000785668	0.000853777	0.000833951	0.00106814	0.00091742	0.000861532	0.000915041	0.000813199
671975	MCI	3	2	66	12	1	0	1	29	0	0	11.4	0.000877961	0.000858982	0.000871212	0.000789972	0.000985796	0.000901046	0.000981881	0.000891842	0.000826944	0.000856063	0.00081688	0.000973606	0.000888527	0.000710807	0.000827388	0.000835796
822736	MCI	3	2	73	9	1	1	0	25	2	0	10.4	0.000866089	0.00119612	0.000906967	0.000867397	0.00119364	0.00108603	0.000754335	0.000947798	0.000871226	0.000871563	0.000839741	0.000845755	0.000839579	0.000727654	0.000872422	0.000865944
834769	AD	4	2	59	9	1	1	1	23	3	0	15.7	0.00106046	0.00102498	0.000837148	0.000769879	0.000800696	0.000808553	0.000673801	0.000762384	0.000796443	0.000816823	0.00080234	0.000815943	0.000987367	0.000658287	0.000829708	0.000796109
840335	SCI	2	2	69	12	1	0	1	30	9	7	3.7	0.000897795	0.000803591	0.000876411	0.000791229	0.000814185	0.000894871	0.000740475	0.000890523	0.000772107	0.000824076	0.000812589	0.000772846	0.000935242	0.000720439	0.000869652	0.000913638
867667	SCI	2	2	71	14	1	0	0	30	13	9	4.6	0.000835451	0.000877862	0.000853392	0.00079885	0.000801617	0.000862505	0.000710419	0.000940017	0.000821215	0.000848364	0.00079057	0.000993586	0.000812729	0.000736008	0.000888232	0.000808997
939617	AD	4	1	79	8	1	0	1	21	2	0	16	0.000918304	0.00116328	0.000846626	0.000842957	0.00123776	0.00143292	0.000698288	0.000988183	0.000864524	0.00143627	0.000811892	0.00105062	0.00130226	0.000695266	0.000921933	0.00099192
944181	AD	4	2	75	9		1	1	16	0	0	33	0.000811733	0.00123695	0.000875322	0.000831078	0.00089089	0.000870183	0.00077351	0.00199599	0.000899964	0.000908264	0.000786708	0.000833686	0.000888587	0.000735187	0.00231681	0.000871425
983829	MCI	3	1	82	9	1	0	1	28	4	1	10.4	0.00118903	0.00107643	0.000955575	0.000877993	0.00121419	0.000929403	0.000724584	0.0010524	0.00087342	0.000934969	0.000878239	0.000906443	0.00091774	0.000757757	0.00100026	0.000914448
1024337	AD	4	2	82	8	1	1	1	23	0	0	16	0.00092867	0.00101276	0.000857968	0.000844	0.000891861	0.000898793	0.000714726	0.00106843	0.000878925	0.000999042	0.00112423	0.000954954	0.00156426	0.000723547	0.000844162	0.000823608
1054716	AD	4	1	73	9	1	0	2	22	2	0	13.4	0.000904701	0.00091971	0.000961507	0.000858129	0.000882844	0.000930528	0.000735144	0.000941871	0.00115727	0.000910811	0.000873685	0.000910571	0.000942306	0.00074177	0.000967418	0.00086837
1116444	SCI	2	2	72	14	1	0	1	28	17	14	8	0.00081296	0.000827767	0.000838471	0.000866076	0.000862803	0.000881775	0.000678774	0.000848599	0.000811825	0.000851251	0.000817175	0.000838696	0.000928026	0.000727701	0.000901567	0.000842258
1135091	SCI	2	2	78	12	1	0	1	28	14	12	8	0.000883139	0.000908919	0.000903225	0.000840857	0.00084921	0.000933923	0.000692936	0.000866509	0.00090507	0.000888033	0.000828397	0.00082213	0.000897797	0.000889499	0.000909513	0.000813666
1155539	AD	4	2	75	9	1	1	0	18	3	1	21.7	0.000920176	0.000953991	0.000919503	0.000804193	0.000888095	0.000895653	0.000750845	0.000931388	0.000851446	0.000961225	0.000784079	0.000804815	0.000934328	0.00074744	0.000883279	0.00122591
1229621	SCI	2	1	60	9	1	0	0	28	8	6	6.4	0.000889143	0.000822128	0.000880733	0.000824658	0.000792225	0.00101532	0.000688507	0.000888822	0.000819266	0.000859246	0.000814931	0.000829509	0.000954787	0.000725347	0.000799229	0.000767681
1246224	AD	4	2	67	12	1	0	2	22	0	0	13	0.000977548	0.000988745	0.000843861	0.000864057	0.000958388	0.000972597	0.000717013	0.000930477	0.000886752	0.000834042	0.000842416	0.000827572	0.000939399	0.000894694	0.000925432	0.000935667
1300482	AD	4	2	67	12	1	0	0	22	3	0	14.3	0.00091647	0.000918308	0.000838691	0.000865992	0.000841937	0.000882344	0.000708867	0.000889314	0.000833337	0.00089429	0.000843986	0.00085618	0.00140667	0.000690065	0.000862222	0.00129979
1309617	MCI	3	2	76	12	2	0	0	26	2	0	10.3	0.00085764	0.000867259	0.000853188	0.000816713	0.00107339	0.000891643	0.00070208	0.000813425	0.000809546	0.000860138	0.000836251	0.00080329	0.000894586	0.000685871	0.000819259	0.000796225
1545485	SCI	2	1	76	12	1	0	1	29	12	9	4.3	0.000948531	0.000894792	0.000870125	0.00082838	0.000840316	0.000981443	0.000713863	0.000907035	0.000847585	0.000928493	0.00083657	0.000838374	0.000938456	0.000724414	0.000907216	0.000780521
1641875	MCI	3	2	77	12	1	0	1	28	0	0	10	0.0010629	0.000904622	0.000880035	0.000834804	0.00087056	0.000969273	0.00100821	0.00101476	0.000801317	0.000875769	0.000847635	0.00085564	0.000931946	0.000720511	0.000909144	0.000793594
1656937	MCI	3	2	80	11	1	0	1	26	4	0	11	0.00114621	0.000961783	0.000930271	0.000874303	0.000837354	0.00097583	0.000729486	0.000892087	0.000916173	0.000881938	0.00115342	0.000841087	0.000925965	0.000738148	0.000867179	0.000870575
1693824	SCI	2	2	58	16	1	0	2	30	20	18	3.7	0.000834724	0.000882291	0.00083298	0.000786694	0.000847614	0.000820764	0.000691698	0.000888286	0.00091564	0.000855078	0.000782498	0.000855283	0.000945126	0.000710323	0.000835753	0.00091652
1713370	SCI	2	2	62	12	1	0	0	30	17	13	3	0.000839653	0.000987744	0.000807531	0.000797416	0.000790192	0.000864472	0.000888255	0.000898194	0.0007936	0.000844491	0.000789563	0.000792329	0.000859733	0.000693266	0.000856277	0.000789123
2052539	MCI	3	2	85	11	1	0	1	24	6	0	14.3	0.000907088	0.000966163	0.000903308	0.00090297	0.000920809	0.000943676	0.000694042	0.00101639	0.000836308	0.00087913	0.000845982	0.000867242	0.000859588	0.000725442	0.000931512	0.000850928
2095751	AD	4	2	77	8	1	0	1	23	3	0	15.3	0.00088332	0.00093287	0.000894184	0.000890705	0.000896638	0.000958475	0.000930521	0.000887194	0.000915677	0.000915583	0.000862501	0.000897568	0.00102837	0.000721885	0.00096282	0.000868291
2105217	SCI	2	2	79	11	1	0	1	29	8	6	6.4	0.000879162	0.000974145	0.000891529	0.000854457	0.000869128	0.000971226	0.000709242	0.000846845	0.000869865	0.000900852	0.000812651	0.00082563	0.000958429	0.000702429	0.000875489	0.000860222
2132222	AD	4	2	69	16	1	1	1	19	0	0	34	0.00106569	0.00124479	0.00108687	0.000901181	0.000875768	0.000918349	0.000762813	0.000954277	0.00103735	0.00089902	0.00104769	0.000853347	0.000990928	0.000709329	0.000962433	0.000984097
2148307	SCI	2	2	63	12	1	0	1	26	13	11	3.7	0.000810503	0.000833623	0.000849583	0.00081713	0.000858416	0.000899262	0.00069509	0.000835452	0.000817455	0.000831715	0.000813328	0.000844481	0.000897736	0.000745395	0.000819662	0.000792698
2234491	AD	4	2	82	11	1	0	1	23	5	0	13.4	0.000968213	0.000995879	0.000927852	0.000900291	0.000878416	0.000997189	0.000739938	0.000911902	0.000886157	0.000909808	0.000843874	0.00129659	0.0009686	0.00105107	0.000842136	0.000882858
2272482	SCI	2	2	65	14	1	0	0	30	19	14	4.7	0.00086528	0.000975538	0.000817329	0.000817477	0.000842128	0.000807529	0.000748494	0.000819732	0.000801844	0.000804659	0.000795911	0.000809178	0.000848615	0.000751619	0.00081524	0.000800589
2293790	MCI	3	2	75	12	1	1	0	28	7	3	6.6	0.000925565	0.000950828	0.000899389	0.000825074	0.000843877	0.000883497	0.000708958	0.0010083	0.000812975	0.000898179	0.000810556	0.000830551	0.000879479	0.000697475	0.000902966	0.000831565
2418134	MCI	3	1	74	16	1	1	1	26	3	0	21.7	0.000907049	0.00095044	0.000868439	0.00084052	0.000883154	0.000932	0.000714096	0.000996002	0.000821814	0.000919492	0.000848405	0.000870039	0.000936499	0.000768786	0.000900356	0.000791158
2541271	AD	4	2	78	12	1	0	1	23	6	0	9	0.000793938	0.00109116	0.000966649	0.000769795	0.000804696	0.000872408	0.000730587	0.000880649	0.000846321	0.000865667	0.000814592	0.000823195	0.000887733	0.000706346	0.000812508	0.000977072
2596571	SCI	2	2	67	12	2	0	1	26	12	9	7.6	0.000872697	0.000928412	0.000875718	0.000849331	0.000843322	0.00094781	0.000724908	0.000887514	0.000945882	0.00091151	0.000889409	0.000834993	0.000905803	0.00075495	0.000840694	0.000865866
2724804	SCI	2	2	66	12		0	0	25	8	6	4	0.00104572	0.000949066	0.000830711	0.000799633	0.000774528	0.000869827	0.000709527	0.000895765	0.00104972	0.000830762	0.000881441	0.000797741	0.000863155	0.000762925	0.000879757	0.00115091
2749238	SCI	2	1	62	16	1	0	0	28	11	8	5.6	0.000831767	0.000772563	0.000800143	0.000807043	0.000802343	0.000873833	0.000706049	0.000892215	0.000756258	0.000809107	0.000762835	0.00080651	0.000876442	0.000693778	0.000794571	0.000763763
2926415	MCI	3	1	79	12	1	1	0	27	10	0	8.4	0.000782482	0.000875788	0.000911645	0.000808007	0.00085542	0.000866357	0.000701821	0.000865564	0.000755273	0.000878501	0.000828832	0.000821156	0.00084633	0.000689689	0.000766599	0.000796807
3011275	SCI	2	2	75	12	1	0	0	28	7	5	4.6	0.000869339	0.000864787	0.000882586	0.00077483	0.0010309	0.000888699	0.000664266	0.000886501	0.000802202	0.000898589	0.000781459	0.000841834	0.000883341	0.000689014	0.000885263	0.000788885
3053202	AD	4	2	79	11	1	0	1	17	5	2	17	0.00108208	0.00102527	0.000934049	0.000864568	0.00085292	0.000954931	0.000974657	0.000894982	0.000903957	0.000917782	0.000824588	0.000855015	0.000930747	0.000715772	0.000918789	0.000887205
3068625	AD	4	2	86	11	1	0	1	23	0	0	17.4	0.00129482	0.00093352	0.000895257	0.000834428	0.00082955	0.000865508	0.0007215	0.000957525	0.000851928	0.000909492	0.000877505	0.000889183	0.00165922	0.00072439	0.000914391	0.000815271
3286843	MCI	3	2	68	9	1	0	0	24	1	0	16.3	0.000984101	0.00109338	0.000899397	0.000813285	0.000871949	0.000924679	0.000798553	0.000937581	0.000835086	0.000892097	0.00081284	0.00101523	0.000890612	0.000725396	0.000864511	0.000890886
3479293	AD	4	2	73	16	1	0	0	19	3	0	21.3	0.000893127	0.000893218	0.00085357	0.000787686	0.000826751	0.000891563	0.000684439	0.000813841	0.000817518	0.000863965	0.00091888	0.000798354	0.000904257	0.000696913	0.000827228	0.000778478
3542165	SCI	2	2	67	12	1	0	0	30	16	14	0.7	0.000872111	0.000840042	0.000839659	0.000824247	0.000875616	0.000839657	0.00074693	0.000883429	0.000875577	0.000874718	0.000842356	0.000927384	0.000804437	0.000783389	0.00084424	0.000758546
3548473	AD	4	2	61	12	1	1	0	21	0	0	17.3	0.000849358	0.000942992	0.000881606	0.000798503	0.000830472	0.000881635	0.00167592	0.000887783	0.000821658	0.000897915	0.000937279	0.000815673	0.000916643	0.000699933	0.000938742	0.000816743
3991466	MCI	3	2	73	12	1	0	2	28	6	0	9.3	0.00132804	0.000851568	0.00116354	0.000822417	0.000844177	0.000929198	0.000717776	0.00102637	0.000825711	0.00084966	0.000853743	0.000880313	0.000917227	0.000753438	0.000871341	0.000829256
4045386	MCI	3	2	65	12	1	0	1	28	2	0	6.4	0.00108122	0.000973672	0.000873363	0.000780569	0.000773765	0.000835266	0.000714128	0.000881038	0.000822691	0.000879202	0.000851974	0.000837045	0.00105843	0.000719356	0.000897987	0.000851655
4173406	MCI	3	1	78	9	1	1	1	24	3	0	11	0.000929965	0.00106831	0.000893105	0.000812639	0.000838202	0.000915071	0.00077057	0.000897023	0.00114249	0.000903613	0.000827946	0.000827142	0.000897825	0.000701853	0.000899105	0.0012564
4175051	AD	4	1	84	12	1	0	1	22	2	0	18.4	0.000932324	0.000987198	0.000922344	0.000812764	0.000839155	0.000958368	0.000931347	0.00102711	0.000839918	0.000934619	0.000837482	0.00128353	0.000966751	0.000818619	0.000916633	0.000781224
4202431	SCI	2	2	71	9	1	0	1	29	13	6	5.6	0.000856244	0.000857805	0.000793748	0.000764512	0.000805284	0.000790838	0.000749065	0.00081065	0.000819756	0.000821906	0.000785545	0.00080167	0.000770624	0.000708412	0.000829905	0.000804343
4255097	MCI	3	2	85	8	1	0	1	27	0	0	12	0.00171581	0.000953499	0.000862757	0.000848645	0.000841377	0.00093013	0.000770748	0.000896239	0.000843134	0.000885902	0.000830487	0.000870943	0.00085247	0.000739238	0.00240398	0.000914994
4394551	MCI	3	2	63	12	1	0	0	26	1	1	10.7	0.000737959	0.00110901	0.000870961	0.000804653	0.000810006	0.000904083	0.000688324	0.000833389	0.000822532	0.000853304	0.000752071	0.000772159	0.000836861	0.000670035	0.000876393	0.000802513
4470664	AD	4	1	68	10	1	0	0	23	4	0	20.6	0.000857658	0.000837512	0.00086508	0.000797781	0.000857344	0.000883301	0.000715693	0.00088225	0.000762085	0.000840417	0.000772494	0.000796164	0.00087159	0.000689433	0.000885689	0.000775661
4494067	SCI	2	2	68	16	1	0	1	30	10	6	5.3	0.000932062	0.00090003	0.000862366	0.000837135	0.000860948	0.000947887	0.000715361	0.000899262	0.000892326	0.000840637	0.000862236	0.000879834	0.000879213	0.000719827	0.000836595	0.000903215
4510984	AD	4	2	83	8	1	0	2	16	0	0	20.7	0.00152397	0.000953053	0.000934924	0.000869512	0.00105786	0.000985402	0.000777198	0.000998186	0.000883364	0.000939299	0.000861665	0.000881239	0.0010584	0.000791495	0.000898174	0.000854493
4591844	MCI	3	1	73	16	1	1	1	27	2	0	9	0.00183652	0.00128395	0.000990235	0.000943643	0.000946202	0.00126761	0.00147652	0.00107978	0.000833116	0.000936981	0.00117412	0.000869239	0.000951214	0.00151391	0.00106766	0.0020945
4600207	MCI	3	2	72	16	1	0	0	25	6	2	11.3	0.000807816	0.000903359	0.000831382	0.00079949	0.000806541	0.000893872	0.000697258	0.000818602	0.000813874	0.000847397	0.000943636	0.000813127	0.000875995	0.00070953	0.0008477	0.00079941
4776101	MCI	3	1	79	16	1	1	2	24	2	2	10.4	0.00176329	0.00117353	0.000909311	0.000859514	0.000900908	0.00225054	0.000759326	0.00245261	0.000962244	0.000880521	0.000915892	0.00110114	0.00224497	0.000740354	0.00261229	0.000912032
4959299	AD	4	1	69	16	1	1	0	17	0	0	26.4	0.00097017	0.000907725	0.00097566	0.000845568	0.00111175	0.00087967	0.00076735	0.000949247	0.000797372	0.000912466	0.00110989	0.000846907	0.00192929	0.00070573	0.000915964	0.00182274
4970179	AD	4	1	74	16	1	1	0	20	1	0	12	0.000876815	0.000937022	0.000833511	0.000824029	0.00101844	0.000922306	0.000702006	0.000837209	0.000789959	0.000864724	0.00080712	0.000811615	0.00105055	0.000702016	0.000901096	0.000783768
4996119	MCI	3	2	78	8	1	1	0	25	0	0	21.7	0.00101099	0.000945278	0.000915344	0.00082392	0.000810049	0.000976973	0.00071083	0.00090216	0.000902702	0.000894225	0.000848647	0.000837724	0.000960469	0.000844069	0.000851268	0.000764047
5038308	MCI	3	2	69	12	1	1	2	28	0	0	17.4	0.0011313	0.000934695	0.000845502	0.000812382	0.000823471	0.000854787	0.000717954	0.000880403	0.000859931	0.000973867	0.00105368	0.000828616	0.000890242	0.000711899	0.00090444	0.00101088
5060192	SCI	2	2	79	12	1	0	1	26	8	6	12	0.000849682	0.000960129	0.000869628	0.000868406	0.000853192	0.000879464	0.000670812	0.000997647	0.000806603	0.000859892	0.000817345	0.000809249	0.000932004	0.000759322	0.000900237	0.00112009
5170818	AD	4	2	75	16	1	0	0	23	0	0	25	0.000787721	0.000843294	0.000879845	0.000763654	0.000792584	0.000807339	0.000645471	0.000859139	0.000811613	0.000809006	0.00079629	0.00080787	0.000830731	0.00071964	0.000849127	0.000838805
5186544	SCI	2	1	84	12	1	1	2	27	13	9	8.6	0.00198089	0.00119754	0.00105929	0.00087728	0.000877441	0.000965523	0.000745642	0.000937778	0.000896461	0.000922521	0.000932977	0.00113542	0.000961697	0.000803174	0.000933263	0.000868118
5210119	SCI	2	1	56	16	1	0	0	30	17	15		0.000852502	0.000828071	0.000857388	0.00078589	0.000805818	0.000879243	0.000671783	0.000884679	0.000745305	0.000770489	0.000738446	0.000977016	0.000911966	0.000645346	0.00086082	0.000757984
5222371	AD	4	2	78	12	1	1	1	22	0	0	19.7	0.00089762	0.000874681	0.000874777	0.00084297	0.000847665	0.000895984	0.000714396	0.000906517	0.000847649	0.000865531	0.000847603	0.000799545	0.000862629	0.000737576	0.000892408	0.000887565
5232031	AD	4	2	71	9	1	1	1	21	1	0	21	0.00096278	0.000983957	0.000954323	0.0011487	0.00115324	0.000987114	0.000735561	0.000886708	0.000881366	0.000955782	0.000836954	0.000856257	0.000945157	0.00072031	0.000934583	0.000882861
5238561	AD	4	1	57	12	1	1	0	23	4	1	20.7	0.000823251	0.000959655	0.000791131	0.000814067	0.00081962	0.000849216	0.000712654	0.000884804	0.000715048	0.000870625	0.000780559	0.000809264	0.000881234	0.000695837	0.000945166	0.000995738
5266815	MCI	3	2	69	12	1	1	0	24	3	0	12.3	0.000928299	0.00108669	0.000902183	0.000930836	0.000873132	0.000889927	0.000702019	0.000882907	0.000835635	0.00123233	0.000780066	0.000833229	0.000868532	0.000689963	0.000830764	0.000866899
5336121	AD	4	2	79	12	1	1	1	18	2	0	16.3	0.000999087	0.000893387	0.00101895	0.000880074	0.00085663	0.00106568	0.000755655	0.00108046	0.000895135	0.00113862	0.00089703	0.000986968	0.00164134	0.000750158	0.000944387	0.0014087
5347017	MCI	3	2	72	12	1	1	0	24	5	0	8	0.000891901	0.00114404	0.00104191	0.000816002	0.000840043	0.000957814	0.000734122	0.000984527	0.00126468	0.000894201	0.00081365	0.00107004	0.000940297	0.000783358	0.00101717	0.000785518
5404754	AD	4	2	67	9	1	1	0	22	6	0	11.4	0.000818416	0.00107124	0.000813769	0.000809721	0.000827842	0.00087608	0.00074942	0.000928469	0.000773552	0.000814856	0.000751235	0.000784902	0.000802552	0.000661417	0.000851548	0.000784712
5413800	AD	4	1	83	9	2	1	1	18	0	0	15	0.000969416	0.000993222	0.000914491	0.000839473	0.000845626	0.000942715	0.000820011	0.00084684	0.000758376	0.000817769	0.000783295	0.00120607	0.000837061	0.000683886	0.000872483	0.000772507
5450896	MCI	3	2	83	11	1	1	1	27	4	2	12	0.000871584	0.000886417	0.000839823	0.000818	0.000820155	0.000853752	0.000724073	0.000814849	0.00133549	0.000901506	0.000973441	0.000857483	0.000849621	0.000740839	0.000998292	0.00122164
5455201	MCI	3	2	71	12	1	0	1	27	7	2	12	0.000933599	0.00103574	0.000909743	0.00083436	0.000827159	0.00091974	0.000949827	0.000985367	0.00085992	0.000893438	0.000821333	0.000839449	0.000916417	0.000735726	0.00092576	0.000831231
5460174	MCI	3	2	73	12	1	1	1	27	5	3	6.3	0.00105696	0.000845344	0.000854375	0.000845739	0.000841052	0.000894018	0.000712919	0.0008823	0.000797156	0.000823712	0.000798134	0.000812645	0.000920386	0.000725228	0.000848904	0.000800065
5489792	AD	4	2	76	14	1	1	0	23	0	0	8	0.000892986	0.000982909	0.000863761	0.000812816	0.00095013	0.000926949	0.000717889	0.000867154	0.000807561	0.000872049	0.000852129	0.00125783	0.000907162	0.000715129	0.000948313	0.000791841
5530202	SCI	2	2	79	16	1	0	1	30	13	10	5	0.000855904	0.000937947	0.000906312	0.000858687	0.000872262	0.000880966	0.000712073	0.000974209	0.00087096	0.000893957	0.000953643	0.001039	0.00121106	0.000745112	0.000900812	0.000859337
5537291	MCI	3	2	77	11	1	0	1	26	5	1	10.7	0.00108604	0.000903406	0.00090258	0.00111456	0.000863218	0.000971971	0.000727433	0.000917448	0.00083783	0.000891493	0.000859092	0.00116052	0.000943823	0.0010996	0.00104292	0.000867028
5572762	AD	4	1	54	16	1	0	0	21	11	2	13	0.000982975	0.000885055	0.000880883	0.000863228	0.000867478	0.000906282	0.000752863	0.000888924	0.000782408	0.000870932	0.000844053	0.000848839	0.000967221	0.00111077	0.000889177	0.000823051
5590884	SCI	2	2	71	12	1	0	0	30	10	12	3.6	0.000775555	0.000900117	0.000817434	0.000737359	0.000802548	0.000846702	0.000657567	0.000746796	0.000804862	0.000817695	0.000732186	0.000735129	0.000841916	0.00067886	0.000780589	0.000849569
5598745	MCI	3	2	77	12		0	1	27	5	2	9.3	0.000986377	0.000911451	0.000892201	0.000855638	0.00085916	0.000948801	0.000720252	0.000919705	0.000956004	0.000896889	0.000843917	0.000864362	0.000895214	0.000696853	0.000879795	0.000831184
5599601	MCI	3	2	83	16	1	0	1	26	2	0	13.3	0.000841584	0.000934581	0.000893667	0.000963441	0.00108247	0.000906547	0.00128154	0.000854013	0.000838437	0.000897606	0.000829167	0.00086556	0.00094787	0.000741125	0.000889474	0.000917911
5615755	MCI	3	2	75	8	2	0	2	25	7	4	9.3	0.00130322	0.00107284	0.000893401	0.000816485	0.000839177	0.000889322	0.00103837	0.000936441	0.000889119	0.000853171	0.0007891	0.000815152	0.000902192	0.000725212	0.000957676	0.000860221
5618584	AD	4	2	80	11	1	0	2	20	4	1	17.3	0.00073294	0.00111804	0.000939348	0.000914485	0.000938582	0.000947018	0.000782398	0.00101373	0.00155582	0.000944475	0.00115703	0.000951093	0.002037	0.000750795	0.000830572	0.00131182
5634288	AD	4	2	78	9	1	0	1	20	1	0	17.3	0.000942665	0.000946071	0.000893298	0.000869771	0.000854195	0.000911295	0.00147556	0.000943888	0.000944515	0.000864527	0.00080963	0.000866531	0.00114018	0.000745469	0.000836191	0.0014873
5646413	AD	4	2	81	12	1	1	2	20	3	0	14	0.000900991	0.000960359	0.000836665	0.000857894	0.00085788	0.00097485	0.000749648	0.00097658	0.000892575	0.000817353	0.00082831	0.000816663	0.0008624	0.000711597	0.000840409	0.000860372
5651115	SCI	2	1	72	9	2	0	1	29	9	7	7	0.000860878	0.000841607	0.000827256	0.000783703	0.000795176	0.000907817	0.000674618	0.000745635	0.00081527	0.000862211	0.000781435	0.00079449	0.000847977	0.000712961	0.000757154	0.00078934
5652855	MCI	3	2	78	11	1	0	1	26	5	4	8.7	0.00105269	0.00106277	0.000893586	0.000851882	0.000864477	0.00090135	0.000701398	0.000973702	0.000913101	0.000902219	0.000832596	0.00084712	0.000900116	0.000727446	0.00088061	0.00114014
5659183	MCI	3	2	72	9	1	1	1	26	6	2	7	0.000845607	0.000903583	0.000866725	0.000846981	0.000859424	0.00084255	0.000760461	0.000897056	0.000860301	0.000849356	0.000798314	0.000840056	0.000877999	0.000737502	0.000895436	0.000890577
5700965	MCI	3	2	70	12	1	1	1	25	2	0	16	0.00118411	0.000840079	0.000864061	0.000814857	0.000817849	0.000904721	0.000704605	0.000828829	0.00203274	0.000900469	0.000825548	0.000846203	0.00244093	0.000693615	0.00077544	0.00145003
5705703	AD	4	1	65	12	1	0	0	20	2	0	12.7	0.000867694	0.000872995	0.000896761	0.000824191	0.0008425	0.000888204	0.000882968	0.00105158	0.00110013	0.000880776	0.000833109	0.00119347	0.000906455	0.000764269	0.000988318	0.0012756
5717311	MCI	3	2	87	11	1	0	1	28	4	3	5	0.00089946	0.00107057	0.000846431	0.000826491	0.000806281	0.000865108	0.000729209	0.00110794	0.000844378	0.000883279	0.000806445	0.000836573	0.000846229	0.000883083	0.000850095	0.000884003
5740321	MCI	3	2	67	12	1	0	2	27	4	0	18.3	0.00140668	0.000832642	0.000872061	0.000941128	0.000974128	0.000955713	0.000716276	0.000866167	0.000885615	0.000830652	0.000844628	0.00084441	0.000870687	0.00087768	0.000869479	0.000811862
5754844	MCI	3	2	68	9	1	1	1	28	3	0	9.7	0.000831387	0.000917669	0.000892695	0.000851262	0.000827858	0.000886826	0.000927872	0.000835578	0.00088337	0.00090006	0.00086094	0.000862763	0.00095923	0.000747256	0.000867388	0.000912164
5765269	SCI	2	1	74	9	1	0	1	28	8	6	6.6	0.00111453	0.000811549	0.000884641	0.000878984	0.000869472	0.000948634	0.000755268	0.000841043	0.000772238	0.000886651	0.000814327	0.00080963	0.00161385	0.0010273	0.000873475	0.0013416
5771536	AD	4	2	63	16	1	0	0	22	4	0	13.6	0.000945824	0.00082169	0.00083357	0.000806108	0.000807973	0.000858139	0.000694337	0.000832742	0.00078955	0.000840881	0.00079373	0.000788781	0.000888753	0.00068979	0.000853715	0.000828494
5774861	AD	4	2	63	9	1	0	0	20	6	0	11.7	0.00086626	0.000901176	0.000861852	0.000875068	0.000830389	0.000879948	0.000777745	0.000882029	0.000837086	0.000855652	0.000851595	0.000845408	0.00086662	0.000748927	0.000955568	0.000813723
5816904	AD	4	2	70	12	1	0	0	22	2	0	13.4	0.000898246	0.000904137	0.000888611	0.000773018	0.00081139	0.000899825	0.000708198	0.000914146	0.000836406	0.000884986	0.000764095	0.00100274	0.000862197	0.000695513	0.00100456	0.000803364
5820120	AD	4	2	78	11	1	1	0	21	0	0	13	0.000992043	0.000936419	0.0013345	0.000811278	0.000842841	0.000924021	0.00097339	0.000901764	0.000810889	0.000876328	0.000920446	0.00105855	0.000929884	0.000829045	0.000978409	0.000850543
5945828	MCI	3	2	84	8	1	0	2	25	4	1	16.6	0.000932436	0.000927707	0.000974628	0.000894588	0.000899627	0.000985998	0.000774338	0.000938686	0.000897556	0.000932913	0.000884521	0.000926035	0.000955637	0.000770888	0.000930595	0.000896989
6004440	SCI	2	1	81	12	1	0	1	28	10	7	5.3	0.000985745	0.00120231	0.0009445	0.000883823	0.000900808	0.000959943	0.00126826	0.000857503	0.000790896	0.000920608	0.000832703	0.000871887	0.00129145	0.00102309	0.000911722	0.000951086

## Sheet: FA
ID	diagnosis	diagnosis	sex(M=1,F=2)	age	education	handedness(1=r,2=l)	ChEI	Fazekas	MMSE	LM ⅠA	LM ⅡA	ADAS	fmajor_FA	fminor_FA	lh.unc_FA	lh.slft_FA	lh.slfp_FA	lh.ilf_FA	lh.cst_FA	lh.ccg_FA	lh.atr_FA	rh.unc_FA	rh.slft_FA	rh.slfp_FA	rh.ilf_FA	rh.cst_FA	rh.ccg_FA	rh.atr_FA
5	NC	1	1	74	16	1	0	0	30	11	12		0.563637	0.611017	0.559531	0.648823	0.580851	0.524077	0.666975	0.603863	0.637688	0.628786	0.61699	0.618998	0.572512	0.600731	0.535737	0.662991
7	NC	1	2	69	14	1	0	0	30	11	11		0.621817	0.511404	0.512233	0.525672	0.347242	0.577491	0.62236	0.650663	0.529204	0.445228	0.49016	0.532552	0.255319	0.646909	0.62675	0.543529
8	NC	1	1	74	16	1	0	1	30	18	19		0.572798	0.551473	0.477064	0.51684	0.504337	0.606867	0.622777	0.344352	0.566567	0.405729	0.591752	0.588734	0.491503	0.617166	0.69809	0.53873
9	NC	1	2	70	12	1	0	1	30	9	10		0.360681	0.507152	0.512634	0.635343	0.521276	0.483259	0.621529	0.59531	0.527059	0.542293	0.591385	0.608842	0.564437	0.673025	0.703764	0.526149
10	NC	1	2	79	12	1	0	2	28	11	7		0.519392	0.411463	0.456512	0.386507	0.358015	0.609177	0.586725	0.683538	0.491708	0.461527	0.507064	0.500046	0.525974	0.579296	0.557605	0.596586
11	NC	1	1	86	8		0	0	26	7	7		0.493661	0.501011	0.644638	0.558101	0.469551	0.603704	0.651633	0.513327	0.51222	0.436935	0.56187	0.552073	0.550051	0.616207	0.621685	0.527492
18	NC	1	2	71	12	1	0	0	30	12	10		0.641762	0.573928	0.541677	0.620141	0.562284	0.512514	0.645059	0.481116	0.394184	0.352882	0.558819	0.483808	0.528216	0.577428	0.546615	0.584026
31	NC	1	2	80	12	1	0	1	30	10	13		0.602159	0.521011	0.464974	0.578024	0.49912	0.544571	0.619668	0.54411	0.549137	0.458563	0.581503	0.506131	0.523848	0.628024	0.642176	0.520712
49	NC	1	2	75	14	1	0	1	29	11	9		0.631632	0.488975	0.584965	0.590353	0.524081	0.542267	0.607417	0.504178	0.648843	0.418764	0.522196	0.472823	0.463399	0.600336	0.542099	0.516735
50	NC	1	2	74	14	1	0	0	30	12	13		0.658569	0.515934	0.450426	0.610793	0.518847	0.559543	0.632663	0.59478	0.587997	0.436314	0.606267	0.551969	0.501186	0.626523	0.594419	0.593193
57	NC	1	2	77	12	1	0	1	30	5	6		0.631885	0.527719	0.53713	0.595557	0.505875	0.525024	0.628087	0.459994	0.590974	0.503105	0.573872	0.518712	0.584898	0.606128	0.593773	0.573413
63	NC	1	1	75	16	1	0	1	30	15	15		0.58283	0.44362	0.461846	0.537347	0.463315	0.460348	0.638172	0.630169	0.568862	0.533409	0.551599	0.532086	0.311666	0.642294	0.651129	0.56725
68	NC	1	1	76	16	1	0	1	29	13	10		0.549465	0.453721	0.450743	0.587316	0.462088	0.563568	0.658404	0.387725	0.463447	0.459741	0.460435	0.426127	0.482101	0.626455	0.63887	0.443445
74	NC	1	2	75	14	1	0	1	30	6	6		0.525589	0.494746	0.534437	0.625614	0.573887	0.520769	0.622517	0.651232	0.532403	0.452895	0.529765	0.548841	0.501706	0.621867	0.649624	0.565239
78	NC	1	1	78	12	1	0	1	30	9	6		0.627119	0.462582	0.199096	0.439806	0.431537	0.475464	0.579062	0.684071	0.526666	0.451706	0.582448	0.463028	0.535677	0.629291	0.676656	0.506094
80	NC	1	2	73	9	1	0	1	26	7	9		0.605648	0.533164	0.499388	0.633973	0.557033	0.519435	0.636105	0.581907	0.642621	0.569522	0.597944	0.579729	0.531599	0.684286	0.611404	0.59165
81	NC	1	1	84	12	1	0	1	29	5	5		0.396014	0.340728	0.53473	0.620831	0.56997	0.537367	0.636445	0.544511	0.440603	0.470109	0.482026	0.577336	0.536539	0.657804	0.570958	0.461318
94	NC	1	2	67	12	1	0	0	27	11	12		0.693711	0.540755	0.515047	0.60529	0.541358	0.507764	0.647382	0.588953	0.658067	0.534514	0.464573	0.537969	0.608282	0.627617	0.597598	0.617572
104	NC	1	2	84	12	1	0	1	30	10	5		0.42734	0.359094	0.449821	0.506021	0.454592	0.466537	0.595811	0.251973	0.284358	0.449771	0.559073	0.449248	0.534659	0.673585	0.606967	0.233371
108	NC	1	1	77	9	1	0	0	27	9	6		0.704656	0.463977	0.590155	0.658352	0.605848	0.546942	0.616582	0.527872	0.551802	0.473995	0.422997	0.503945	0.517469	0.620846	0.626482	0.569746
112	NC	1	1	68	12	1	0	0	28	8	13		0.699371	0.526319	0.492988	0.569849	0.532821	0.542461	0.627489	0.479859	0.557987	0.427409	0.593333	0.498361	0.516727	0.610192	0.570888	0.6364
113	NC	1	2	67	12	1	0	1	28	11	11		0.579982	0.55399	0.506899	0.607034	0.532504	0.59125	0.636856	0.645151	0.594299	0.56274	0.57989	0.564725	0.498489	0.623837	0.683113	0.642742
118	NC	1	1	73	10	1	0	0	30	9	11		0.66174	0.396456	0.398225	0.517339	0.474153	0.531015	0.601748	0.585377	0.62207	0.557018	0.464733	0.538634	0.566272	0.592026	0.408568	0.445183
120	NC	1	1	78	14	1	0	1	29	11	10		0.63117	0.547196	0.48817	0.325143	0.428398	0.544015	0.658673	0.286259	0.555897	0.580576	0.458686	0.327161	0.600368	0.703815	0.532686	0.521165
121	NC	1	2	79	12	1	0	0	30	12	14		0.651954	0.464311	0.584225	0.655323	0.537192	0.530584	0.665012	0.589211	0.561469	0.444389	0.576417	0.581943	0.505542	0.70637	0.467711	0.536788
123	NC	1	2	85	10	1	0	1	30	11	11		0.743762	0.506032	0.53729	0.593605	0.513871	0.475318	0.623778	0.517118	0.481659	0.465006	0.544893	0.518734	0.509507	0.640097	0.665717	0.576004
126	NC	1	1	82	12	1	0	1	30	12	14		0.679719	0.389426	0.445407	0.682587	0.558327	0.579541	0.629506	0.598174	0.606903	0.464839	0.584392	0.555791	0.60571	0.641567	0.703458	0.385609
129	NC	1	2	72	12	1	0	1	26	7	7		0.501427	0.441345	0.298474	0.65557	0.495309	0.567372	0.605803	0.367609	0.301437	0.34332	0.470536	0.360971	0.504616	0.576895	0.502999	0.511468
133	NC	1	2	73	12	2	0	0	30	14	12		0.642026	0.512142	0.541455	0.550967	0.50378	0.554825	0.633628	0.563321	0.545548	0.413459	0.53223	0.513656	0.547999	0.596404	0.59451	0.716798
134	NC	1	1	80	8	1	0	1	30	15	15		0.656152	0.417644	0.44652	0.579769	0.523241	0.485546	0.58367	0.511005	0.541957	0.577335	0.541062	0.332629	0.491377	0.638951	0.581558	0.552088
138	NC	1	2	82	12	1	0	1	26	10	6		0.649164	0.381401	0.408235	0.459906	0.405258	0.548939	0.597439	0.586267	0.474003	0.512397	0.545375	0.364015	0.528487	0.603176	0.458985	0.411601
140	NC	1	1	79	12	1	0	0	27	8	7		0.557786	0.451816	0.524774	0.27798	0.229123	0.536466	0.457787	0.27588	0.505483	0.540357	0.537399	0.506047	0.519473	0.567881	0.632181	0.411591
145	NC	1	2	82	12	1	0	0	26	9	7		0.63533	0.511033	0.514531	0.604273	0.493021	0.558464	0.659871	0.461247	0.522704	0.590564	0.562944	0.537075	0.612379	0.647718	0.730951	0.585997
146	NC	1	2	71	12		0	0	26	12	8		0.609398	0.537337	0.520294	0.526924	0.48719	0.547247	0.672609	0.599042	0.556638	0.522689	0.510789	0.494555	0.497023	0.634713	0.492847	0.63305
150	NC	1	2	72	12	1	0	1	30	10	10		0.631909	0.510197	0.469009	0.600247	0.499023	0.57163	0.703679	0.41028	0.52791	0.564182	0.572672	0.531061	0.473206	0.63759	0.609394	0.501312
152	NC	1	1	69	12	1	0	2	30	15	13		0.631461	0.560942	0.513122	0.633396	0.49925	0.466268	0.620229	0.598516	0.563293	0.477348	0.618161	0.496633	0.425114	0.635326	0.697205	0.48011
155	NC	1	1	68	14	2	0	0	30	11	8		0.622596	0.398701	0.510436	0.560086	0.517069	0.550746	0.645234	0.589608	0.518614	0.481422	0.47958	0.310718	0.490763	0.626352	0.656135	0.516451
157	NC	1	2	70	9	1	0	0	30	14	11		0.449566	0.582818	0.595068	0.594214	0.517092	0.488896	0.641006	0.504627	0.529683	0.500316	0.533538	0.531694	0.579646	0.623028	0.612281	0.559307
158	NC	1	1	75	12	1	0	1	27	13	15		0.616157	0.486498	0.364204	0.521178	0.352332	0.498238	0.598225	0.578974	0.478835	0.551425	0.475748	0.496059	0.524482	0.610133	0.726042	0.310078
159	NC	1	1	72	16	1	0	0	30	14	11		0.610216	0.474057	0.495756	0.598436	0.555293	0.530593	0.635114	0.598342	0.492487	0.530024	0.500721	0.513471	0.596189	0.609284	0.588414	0.562362
161	NC	1	2	67	12		0	1	30	13	13		0.594821	0.392966	0.549974	0.595793	0.527822	0.48451	0.675303	0.441077	0.495035	0.432644	0.57619	0.425586	0.492022	0.626193	0.592782	0.55578
68080	MCI	3	2	79	16	1	0	2	25	1	0	14	0.539123	0.380472	0.477446	0.561894	0.476319	0.508362	0.568618	0.544845	0.505859	0.488375	0.553297	0.490519	0.477935	0.57258	0.587317	0.314959
71617	AD	4	1	76	8		0	1	22	0	0	12	0.656367	0.571086	0.546753	0.649393	0.421778	0.558753	0.622791	0.661486	0.591453	0.525428	0.565054	0.549672	0.526833	0.661311	0.589715	0.275147
84034	MCI	3	2	74	12	1	0	2	26	1	1	12.7	0.495848	0.453032	0.449406	0.475012	0.51847	0.512595	0.648341	0.541122	0.439706	0.442729	0.616993	0.563163	0.466847	0.570485	0.585055	0.316419
99031	SCI	2	1	77	12	1	1	1	27	5	5	4.4	0.588775	0.59498	0.557477	0.568742	0.539837	0.476889	0.688406	0.436334	0.546137	0.525525	0.636256	0.552162	0.483642	0.63069	0.635818	0.599536
336572	MCI	3	2	76	12	1	0	1	28	5	3	6	0.688716	0.427692	0.426867	0.582391	0.508416	0.589802	0.610213	0.563344	0.557458	0.54439	0.580037	0.572222	0.557784	0.545166	0.590444	0.538227
464414	MCI	3	2	77	8	1	0	0	24	2	0	12	0.514906	0.563018	0.466953	0.650951	0.540022	0.432214	0.579789	0.490091	0.606972	0.508079	0.607802	0.5138	0.38676	0.706624	0.670699	0.622904
470911	SCI	2	2	72	9	1	0	0	29	12	7	5.6	0.613203	0.466716	0.546945	0.571433	0.548734	0.599086	0.669977	0.599301	0.52762	0.467074	0.607065	0.588501	0.553208	0.684102	0.638004	0.558508
522848	MCI	3	2	57	16	1	0	0	28	5	4	8.3	0.582876	0.505516	0.508769	0.599856	0.503001	0.544085	0.546246	0.491051	0.584422	0.532693	0.615328	0.490875	0.520594	0.699423	0.555761	0.707012
603694	MCI	3	2	69	9	1	0	0	27	6	3	5.3	0.655737	0.57905	0.36106	0.573282	0.475653	0.584269	0.680946	0.483454	0.495148	0.518139	0.57635	0.391176	0.528282	0.616471	0.681881	0.498114
671975	MCI	3	2	66	12	1	0	1	29	0	0	11.4	0.711549	0.596023	0.491814	0.621775	0.413586	0.606473	0.595592	0.577715	0.661651	0.546808	0.586582	0.521625	0.607675	0.612941	0.701912	0.672689
822736	MCI	3	2	73	9	1	1	0	25	2	0	10.4	0.514641	0.293408	0.467388	0.566755	0.282749	0.467725	0.619436	0.314845	0.485007	0.477747	0.503198	0.507014	0.467547	0.630339	0.541754	0.518979
834769	AD	4	2	59	9	1	1	1	23	3	0	15.7	0.711502	0.329456	0.48983	0.608535	0.551606	0.41916	0.644542	0.612359	0.597368	0.549892	0.608054	0.576326	0.556203	0.664682	0.68106	0.594497
840335	SCI	2	2	69	12	1	0	1	30	9	7	3.7	0.678076	0.533233	0.454532	0.570538	0.515381	0.501673	0.63062	0.609061	0.486578	0.599531	0.531583	0.563826	0.580866	0.626895	0.693848	0.466203
867667	SCI	2	2	71	14	1	0	0	30	13	9	4.6	0.666668	0.518282	0.487417	0.554406	0.495443	0.557779	0.606589	0.467456	0.65123	0.517858	0.611498	0.473781	0.486514	0.61139	0.58509	0.48644
939617	AD	4	1	79	8	1	0	1	21	2	0	16	0.503372	0.429037	0.46826	0.546053	0.430205	0.402628	0.65362	0.472778	0.496378	0.273668	0.546041	0.453977	0.36232	0.631833	0.544707	0.523796
944181	AD	4	2	75	9		1	1	16	0	0	33	0.557105	0.418509	0.503455	0.577236	0.508999	0.53993	0.602429	0.306456	0.522639	0.432741	0.621634	0.546539	0.446223	0.634004	0.319252	0.565723
983829	MCI	3	1	82	9	1	0	1	28	4	1	10.4	0.540183	0.433643	0.567708	0.515465	0.359696	0.488705	0.575881	0.5209	0.576285	0.503598	0.489326	0.556315	0.51629	0.605958	0.538861	0.581311
1024337	AD	4	2	82	8	1	1	1	23	0	0	16	0.551526	0.455489	0.513817	0.566492	0.523468	0.503994	0.635839	0.235484	0.538891	0.315901	0.410002	0.434803	0.358845	0.644332	0.601454	0.468087
1054716	AD	4	1	73	9	1	0	2	22	2	0	13.4	0.525729	0.396994	0.473291	0.562814	0.470826	0.56005	0.604342	0.577987	0.352497	0.546687	0.569417	0.503265	0.513707	0.623797	0.574856	0.52541
1116444	SCI	2	2	72	14	1	0	1	28	17	14	8	0.613813	0.50537	0.621113	0.621853	0.561248	0.448978	0.653554	0.606693	0.504658	0.549242	0.585233	0.592809	0.482088	0.640404	0.729218	0.59668
1135091	SCI	2	2	78	12	1	0	1	28	14	12	8	0.655541	0.451659	0.443597	0.541524	0.562343	0.530468	0.716215	0.666929	0.516122	0.45798	0.529046	0.555731	0.463076	0.734838	0.579855	0.532452
1155539	AD	4	2	75	9	1	1	0	18	3	1	21.7	0.540498	0.335184	0.412526	0.557048	0.404205	0.498742	0.558321	0.492194	0.54104	0.336503	0.549733	0.509888	0.494386	0.587214	0.495572	0.319083
1229621	SCI	2	1	60	9	1	0	0	28	8	6	6.4	0.641119	0.588902	0.602659	0.532905	0.515589	0.618575	0.631427	0.56115	0.533951	0.438693	0.496513	0.498547	0.52541	0.629454	0.603719	0.713727
1246224	AD	4	2	67	12	1	0	2	22	0	0	13	0.715164	0.548449	0.532374	0.586342	0.461565	0.586122	0.633509	0.650139	0.570932	0.588458	0.545521	0.523786	0.529545	0.756441	0.614049	0.503628
1300482	AD	4	2	67	12	1	0	0	22	3	0	14.3	0.651823	0.569138	0.452555	0.569344	0.520541	0.474712	0.629658	0.609257	0.555704	0.431209	0.545061	0.545405	0.335871	0.656345	0.719006	0.308085
1309617	MCI	3	2	76	12	2	0	0	26	2	0	10.3	0.577779	0.535937	0.534127	0.623205	0.407854	0.55945	0.677137	0.544621	0.5777	0.434483	0.531939	0.506944	0.534128	0.614221	0.670156	0.580578
1545485	SCI	2	1	76	12	1	0	1	29	12	9	4.3	0.456723	0.50954	0.570775	0.586582	0.526052	0.640681	0.59538	0.63285	0.544963	0.432546	0.531229	0.488026	0.559337	0.615208	0.704178	0.586719
1641875	MCI	3	2	77	12	1	0	1	28	0	0	10	0.689266	0.509625	0.509718	0.54851	0.497536	0.53868	0.583464	0.601233	0.48114	0.530538	0.603196	0.596538	0.509881	0.651069	0.638075	0.511166
1656937	MCI	3	2	80	11	1	0	1	26	4	0	11	0.539423	0.509456	0.587616	0.557059	0.519117	0.558278	0.671807	0.663621	0.479078	0.449585	0.274251	0.463278	0.51108	0.636145	0.635706	0.53258
1693824	SCI	2	2	58	16	1	0	2	30	20	18	3.7	0.625014	0.414307	0.449543	0.531325	0.456776	0.467954	0.591768	0.579574	0.495353	0.504804	0.519105	0.503411	0.531503	0.580293	0.591511	0.5945
1713370	SCI	2	2	62	12	1	0	0	30	17	13	3	0.527521	0.445815	0.550131	0.603559	0.504113	0.552544	0.566494	0.539079	0.56021	0.474656	0.574014	0.521505	0.523117	0.608986	0.540803	0.573089
2052539	MCI	3	2	85	11	1	0	1	24	6	0	14.3	0.621461	0.457471	0.351307	0.478438	0.42956	0.609201	0.634863	0.314395	0.567721	0.510818	0.576131	0.52404	0.462498	0.588035	0.520595	0.497097
2095751	AD	4	2	77	8	1	0	1	23	3	0	15.3	0.631383	0.527236	0.470137	0.598803	0.49487	0.519918	0.68399	0.692596	0.5999	0.463124	0.531308	0.526164	0.558932	0.629787	0.577079	0.533216
2105217	SCI	2	2	79	11	1	0	1	29	8	6	6.4	0.698256	0.480448	0.505648	0.595322	0.531248	0.536606	0.631689	0.689422	0.573716	0.542208	0.557526	0.518341	0.522887	0.616756	0.711451	0.620833
2132222	AD	4	2	69	16	1	1	1	19	0	0	34	0.494085	0.345768	0.37246	0.503336	0.455536	0.576913	0.595357	0.628098	0.344026	0.433739	0.483332	0.566036	0.429387	0.667591	0.66049	0.339693
2148307	SCI	2	2	63	12	1	0	1	26	13	11	3.7	0.602097	0.573488	0.578793	0.538926	0.489025	0.507827	0.647443	0.626519	0.496022	0.473971	0.556799	0.461472	0.522101	0.565283	0.617066	0.57984
2234491	AD	4	2	82	11	1	0	1	23	5	0	13.4	0.544979	0.517521	0.642479	0.571185	0.52246	0.567468	0.679632	0.664623	0.58785	0.497779	0.559656	0.377345	0.491797	0.595705	0.600052	0.622152
2272482	SCI	2	2	65	14	1	0	0	30	19	14	4.7	0.609052	0.439586	0.531596	0.544643	0.561419	0.463814	0.564807	0.655839	0.626478	0.427312	0.567701	0.550763	0.511015	0.520308	0.661155	0.648516
2293790	MCI	3	2	75	12	1	1	0	28	7	3	6.6	0.553625	0.583271	0.517938	0.567371	0.587295	0.561502	0.646693	0.411889	0.56904	0.449199	0.538317	0.519351	0.496257	0.665836	0.586902	0.550903
2418134	MCI	3	1	74	16	1	1	1	26	3	0	21.7	0.634479	0.509655	0.590174	0.654973	0.676456	0.593926	0.623552	0.519058	0.592971	0.518666	0.566138	0.584071	0.56751	0.619378	0.746942	0.594512
2541271	AD	4	2	78	12	1	0	1	23	6	0	9	0.631324	0.307358	0.393498	0.604212	0.528391	0.553557	0.637522	0.660322	0.495871	0.487705	0.49612	0.537443	0.525628	0.651116	0.648478	0.383808
2596571	SCI	2	2	67	12	2	0	1	26	12	9	7.6	0.591193	0.487488	0.486391	0.627853	0.545416	0.524817	0.628142	0.596993	0.583285	0.492735	0.532443	0.509005	0.488155	0.594813	0.631435	0.617673
2724804	SCI	2	2	66	12		0	0	25	8	6	4	0.56258	0.412779	0.405045	0.535563	0.4724	0.461739	0.630921	0.537931	0.257017	0.455044	0.384362	0.454655	0.488038	0.662901	0.615407	0.32219
2749238	SCI	2	1	62	16	1	0	0	28	11	8	5.6	0.677759	0.617775	0.474797	0.59565	0.536752	0.602434	0.626651	0.554575	0.634926	0.598205	0.584332	0.509412	0.612303	0.611934	0.657838	0.623614
2926415	MCI	3	1	79	12	1	1	0	27	10	0	8.4	0.542396	0.516114	0.489133	0.584404	0.491535	0.525807	0.640812	0.493186	0.544804	0.438054	0.559977	0.570229	0.491175	0.690723	0.692182	0.537728
3011275	SCI	2	2	75	12	1	0	0	28	7	5	4.6	0.625864	0.458806	0.558462	0.564875	0.432271	0.497459	0.693344	0.590989	0.595201	0.496068	0.57605	0.512557	0.474695	0.64782	0.592927	0.54986
3053202	AD	4	2	79	11	1	0	1	17	5	2	17	0.444289	0.395187	0.484193	0.554298	0.506828	0.518217	0.640602	0.707662	0.471972	0.494166	0.546034	0.563085	0.507481	0.630874	0.758091	0.539842
3068625	AD	4	2	86	11	1	0	1	23	0	0	17.4	0.520025	0.479756	0.370701	0.547398	0.532075	0.432539	0.664715	0.607194	0.501815	0.55638	0.584256	0.562523	0.381784	0.642824	0.642356	0.541561
3286843	MCI	3	2	68	9	1	0	0	24	1	0	16.3	0.564773	0.282442	0.440374	0.545828	0.434199	0.542072	0.565854	0.478244	0.482119	0.466102	0.580459	0.339474	0.518723	0.589373	0.468486	0.52601
3479293	AD	4	2	73	16	1	0	0	19	3	0	21.3	0.592991	0.530447	0.524879	0.600795	0.532083	0.582179	0.650109	0.596781	0.554991	0.451694	0.567805	0.510912	0.554751	0.610384	0.731052	0.620388
3542165	SCI	2	2	67	12	1	0	0	30	16	14	0.7	0.591803	0.463295	0.629645	0.535577	0.486877	0.610883	0.592748	0.597163	0.485944	0.448772	0.534745	0.479625	0.475286	0.570784	0.652888	0.484605
3548473	AD	4	2	61	12	1	1	0	21	0	0	17.3	0.652368	0.472596	0.473801	0.536089	0.498955	0.504356	0.188265	0.572453	0.585878	0.43044	0.425372	0.496102	0.486726	0.61101	0.657708	0.66763
3991466	MCI	3	2	73	12	1	0	2	28	6	0	9.3	0.605985	0.546669	0.286157	0.539028	0.46204	0.568224	0.63489	0.466915	0.466532	0.451206	0.520682	0.536787	0.522139	0.582985	0.663913	0.554314
4045386	MCI	3	2	65	12	1	0	1	28	2	0	6.4	0.565642	0.415477	0.428441	0.576895	0.535768	0.51353	0.602219	0.438973	0.625151	0.430783	0.484192	0.482068	0.414925	0.608985	0.53679	0.63962
4173406	MCI	3	1	78	9	1	1	1	24	3	0	11	0.669788	0.438562	0.541221	0.628256	0.565038	0.575209	0.621411	0.715234	0.411697	0.504189	0.56237	0.592011	0.486366	0.631751	0.729132	0.415432
4175051	AD	4	1	84	12	1	0	1	22	2	0	18.4	0.683607	0.486993	0.541015	0.564237	0.53835	0.552198	0.598616	0.500379	0.513417	0.427972	0.50635	0.264596	0.58928	0.69509	0.474244	0.515808
4202431	SCI	2	2	71	9	1	0	1	29	13	6	5.6	0.592298	0.435514	0.529715	0.567108	0.532226	0.534812	0.663964	0.610644	0.598964	0.515509	0.646831	0.556618	0.547872	0.634145	0.633768	0.540442
4255097	MCI	3	2	85	8	1	0	1	27	0	0	12	0.506923	0.453131	0.463367	0.346876	0.510964	0.518914	0.600565	0.350863	0.536214	0.490042	0.466931	0.528575	0.344847	0.622231	0.269543	0.501462
4394551	MCI	3	2	63	12	1	0	0	26	1	1	10.7	0.438196	0.422162	0.502399	0.533338	0.4925	0.592311	0.628344	0.581755	0.585278	0.49869	0.5609	0.533968	0.539708	0.594499	0.556376	0.54717
4470664	AD	4	1	68	10	1	0	0	23	4	0	20.6	0.638707	0.558316	0.579135	0.602461	0.466291	0.564167	0.627039	0.650202	0.561191	0.525157	0.545967	0.514824	0.528292	0.684108	0.67056	0.600411
4494067	SCI	2	2	68	16	1	0	1	30	10	6	5.3	0.529889	0.520199	0.527951	0.579906	0.474806	0.527767	0.590922	0.560285	0.548399	0.512962	0.535203	0.50639	0.490619	0.633501	0.637179	0.656642
4510984	AD	4	2	83	8	1	0	2	16	0	0	20.7	0.394796	0.457987	0.518866	0.588863	0.470179	0.548122	0.606282	0.30634	0.534123	0.52407	0.622231	0.550916	0.538818	0.601847	0.632381	0.566113
4591844	MCI	3	1	73	16	1	1	1	27	2	0	9	0.307824	0.377508	0.40957	0.431969	0.385547	0.376406	0.401317	0.529686	0.517747	0.386798	0.5442	0.52066	0.430419	0.399257	0.483771	0.213377
4600207	MCI	3	2	72	16	1	0	0	25	6	2	11.3	0.70396	0.51265	0.511167	0.583999	0.503708	0.558898	0.629619	0.584608	0.611469	0.443134	0.46396	0.529887	0.533243	0.65413	0.431418	0.581285
4776101	MCI	3	1	79	16	1	1	2	24	2	2	10.4	0.309543	0.426959	0.592901	0.583888	0.538625	0.304098	0.614007	0.2656	0.569121	0.491432	0.551716	0.337807	0.187989	0.686243	0.221445	0.639069
4959299	AD	4	1	69	16	1	1	0	17	0	0	26.4	0.592943	0.476652	0.348928	0.564575	0.382155	0.411131	0.572623	0.464814	0.478266	0.549136	0.468731	0.570722	0.283006	0.682687	0.597423	0.236095
4970179	AD	4	1	74	16	1	1	0	20	1	0	12	0.591288	0.456074	0.54951	0.67265	0.420843	0.632345	0.653222	0.648287	0.60847	0.514651	0.588792	0.519826	0.51684	0.647132	0.650492	0.649261
4996119	MCI	3	2	78	8	1	1	0	25	0	0	21.7	0.401669	0.460625	0.604767	0.59946	0.525785	0.573987	0.64047	0.520267	0.41546	0.528458	0.594826	0.540116	0.60011	0.625812	0.588918	0.500664
5038308	MCI	3	2	69	12	1	1	2	28	0	0	17.4	0.341231	0.45152	0.510093	0.581343	0.483031	0.471517	0.63637	0.579609	0.538355	0.309452	0.484095	0.560819	0.573166	0.640871	0.625859	0.452626
5060192	SCI	2	2	79	12	1	0	1	26	8	6	12	0.574056	0.443268	0.507881	0.553147	0.544035	0.532339	0.699776	0.528854	0.547447	0.444458	0.491295	0.517334	0.502422	0.626526	0.613229	0.368575
5170818	AD	4	2	75	16	1	0	0	23	0	0	25	0.706296	0.532112	0.45992	0.68492	0.599651	0.555535	0.696717	0.581533	0.598471	0.531198	0.63431	0.587689	0.563519	0.63892	0.601119	0.678881
5186544	SCI	2	1	84	12	1	1	2	27	13	9	8.6	0.367571	0.282299	0.358027	0.622689	0.601832	0.535908	0.618565	0.525629	0.470498	0.403142	0.522731	0.504086	0.526453	0.589866	0.59508	0.478944
5210119	SCI	2	1	56	16	1	0	0	30	17	15		0.628584	0.502622	0.398753	0.554219	0.476738	0.515325	0.698948	0.524054	0.557288	0.579927	0.576952	0.471525	0.620145	0.670816	0.614814	0.453972
5222371	AD	4	2	78	12	1	1	1	22	0	0	19.7	0.668856	0.493175	0.441666	0.575566	0.543397	0.532835	0.646805	0.551348	0.532168	0.476173	0.563925	0.531451	0.51671	0.617692	0.637039	0.6085
5232031	AD	4	2	71	9	1	1	1	21	1	0	21	0.552115	0.42005	0.421706	0.330839	0.208054	0.494973	0.599085	0.54222	0.53521	0.464528	0.512617	0.466112	0.541357	0.676102	0.391112	0.563613
5238561	AD	4	1	57	12	1	1	0	23	4	1	20.7	0.70443	0.511365	0.486551	0.651931	0.525283	0.566317	0.570763	0.552616	0.571903	0.589534	0.603032	0.595786	0.564755	0.626983	0.679192	0.455972
5266815	MCI	3	2	69	12	1	1	0	24	3	0	12.3	0.66442	0.36529	0.459419	0.451145	0.467408	0.544292	0.626594	0.549184	0.577444	0.277008	0.547629	0.482497	0.474684	0.635691	0.589346	0.527052
5336121	AD	4	2	79	12	1	1	1	18	2	0	16.3	0.609765	0.540243	0.492013	0.548402	0.577793	0.612656	0.651703	0.501046	0.464988	0.413352	0.581114	0.406682	0.364651	0.629093	0.554346	0.338237
5347017	MCI	3	2	72	12	1	1	0	24	5	0	8	0.538315	0.453554	0.443651	0.600069	0.481877	0.539636	0.587219	0.392211	0.256418	0.39949	0.53361	0.308126	0.490812	0.576121	0.52625	0.528292
5404754	AD	4	2	67	9	1	1	0	22	6	0	11.4	0.668832	0.396337	0.483402	0.608423	0.531008	0.604194	0.608897	0.505638	0.571608	0.513975	0.573701	0.554401	0.485411	0.699257	0.593963	0.611672
5413800	AD	4	1	83	9	2	1	1	18	0	0	15	0.623509	0.49851	0.355975	0.633633	0.615234	0.60146	0.698404	0.683627	0.503133	0.547745	0.631809	0.490263	0.516272	0.65421	0.719626	0.576537
5450896	MCI	3	2	83	11	1	1	1	27	4	2	12	0.603415	0.494237	0.483458	0.633994	0.530459	0.602579	0.629545	0.604262	0.357456	0.454964	0.495372	0.48211	0.436588	0.592145	0.430722	0.326551
5455201	MCI	3	2	71	12	1	0	1	27	7	2	12	0.52344	0.488543	0.477964	0.651234	0.518282	0.535472	0.666279	0.474632	0.521045	0.486715	0.558355	0.562051	0.489637	0.645879	0.630986	0.620374
5460174	MCI	3	2	73	12	1	1	1	27	5	3	6.3	0.437449	0.476406	0.487222	0.620919	0.52348	0.511251	0.647641	0.576728	0.554	0.578776	0.558832	0.524013	0.600459	0.614636	0.707897	0.570251
5489792	AD	4	2	76	14	1	1	0	23	0	0	8	0.618035	0.407276	0.437995	0.607153	0.34846	0.533141	0.626563	0.593868	0.548689	0.496449	0.503704	0.348387	0.463117	0.646159	0.657473	0.596828
5530202	SCI	2	2	79	16	1	0	1	30	13	10	5	0.606933	0.521997	0.522485	0.545641	0.454644	0.541696	0.608396	0.368224	0.569026	0.488334	0.547343	0.487363	0.288839	0.582689	0.536449	0.631794
5537291	MCI	3	2	77	11	1	0	1	26	5	1	10.7	0.501375	0.583534	0.618685	0.487549	0.52441	0.620901	0.629189	0.677429	0.52531	0.570569	0.544074	0.435651	0.529497	0.62984	0.445076	0.599679
5572762	AD	4	1	54	16	1	0	0	21	11	2	13	0.618545	0.551747	0.530476	0.51549	0.465028	0.513086	0.615743	0.415738	0.560067	0.533089	0.545019	0.561558	0.559023	0.54841	0.587515	0.594069
5590884	SCI	2	2	71	12	1	0	0	30	10	12	3.6	0.558194	0.442905	0.510654	0.621612	0.531438	0.561194	0.656939	0.604366	0.652432	0.545122	0.602353	0.569205	0.536305	0.673378	0.627407	0.610111
5598745	MCI	3	2	77			0	1	27	5	2	9.3	0.528189	0.505162	0.524302	0.539286	0.532787	0.540169	0.612606	0.599263	0.489073	0.438527	0.559014	0.530265	0.498569	0.670627	0.693571	0.62194
5599601	MCI	3	2	83	16	1	0	1	26	2	0	13.3	0.436782	0.530154	0.409094	0.42741	0.361011	0.488672	0.545383	0.565483	0.594661	0.579516	0.555156	0.549595	0.526462	0.570328	0.598343	0.446759
5615755	MCI	3	2	75	8	2	0	2	25	7	4	9.3	0.566834	0.440256	0.534958	0.556869	0.542525	0.512037	0.566439	0.586778	0.490287	0.482896	0.572813	0.551013	0.558588	0.600625	0.54593	0.481684
5618584	AD	4	2	80	11	1	0	2	20	4	1	17.3	0.368188	0.338603	0.399366	0.495484	0.427996	0.405746	0.608737	0.429504	0.289455	0.411423	0.355276	0.505731	0.233937	0.632059	0.643381	0.250151
5634288	AD	4	2	78	9	1	0	1	20	1	0	17.3	0.495	0.496591	0.484546	0.57055	0.474195	0.524696	0.522799	0.344278	0.469443	0.434728	0.549383	0.494451	0.349008	0.593206	0.472277	0.264205
5646413	AD	4	2	81	12	1	1	2	20	3	0	14	0.573496	0.346552	0.480743	0.525817	0.470435	0.48112	0.602451	0.407478	0.503252	0.535909	0.492827	0.48265	0.471914	0.643711	0.638451	0.553746
5651115	SCI	2	1	72	9	2	0	1	29	9	7	7	0.608567	0.560639	0.508111	0.603746	0.545112	0.572503	0.64318	0.683145	0.636994	0.492898	0.594524	0.574458	0.489936	0.608579	0.636874	0.667366
5652855	MCI	3	2	78	11	1	0	1	26	5	4	8.7	0.585161	0.478961	0.405825	0.612662	0.558138	0.463645	0.654457	0.52358	0.536342	0.51745	0.619471	0.564586	0.422864	0.636971	0.701017	0.385658
5659183	MCI	3	2	72	9	1	1	1	26	6	2	7	0.533698	0.496607	0.510964	0.510969	0.47091	0.413486	0.557666	0.586199	0.550537	0.455393	0.551592	0.557897	0.530792	0.597339	0.639289	0.590408
5700965	MCI	3	2	70	12	1	1	1	25	2	0	16	0.437321	0.552343	0.561699	0.634424	0.550374	0.481114	0.653175	0.685221	0.232103	0.46204	0.599225	0.572269	0.221293	0.665088	0.733933	0.329114
5705703	AD	4	1	65	12	1	0	0	20	2	0	12.7	0.619476	0.498485	0.442906	0.605768	0.538117	0.542602	0.57695	0.55242	0.359968	0.502723	0.568406	0.365978	0.451411	0.584374	0.609944	0.384218
5717311	MCI	3	2	87	11	1	0	1	28	4	3	5	0.573398	0.474155	0.459103	0.606411	0.551532	0.449633	0.630973	0.252431	0.550885	0.51864	0.592322	0.547254	0.470349	0.601505	0.437489	0.642922
5740321	MCI	3	2	67	12	1	0	2	27	4	0	18.3	0.373624	0.485376	0.527221	0.544917	0.332978	0.574335	0.609657	0.592038	0.493575	0.452421	0.531689	0.505595	0.521329	0.641151	0.657927	0.495618
5754844	MCI	3	2	68	9	1	1	1	28	3	0	9.7	0.645952	0.454218	0.510989	0.517384	0.504319	0.461161	0.590629	0.633998	0.527731	0.453662	0.468841	0.498462	0.537524	0.592983	0.664278	0.591019
5765269	SCI	2	1	74	9	1	0	1	28	8	6	6.6	0.514943	0.573862	0.443673	0.583589	0.552866	0.464552	0.632548	0.510159	0.472313	0.551177	0.527243	0.587616	0.386063	0.474044	0.731415	0.292093
5771536	AD	4	2	63	16	1	0	0	22	4	0	13.6	0.594784	0.536021	0.518763	0.587276	0.555511	0.542914	0.629257	0.519395	0.591868	0.530203	0.591888	0.54386	0.585352	0.653659	0.638761	0.590952
5774861	AD	4	2	63	9	1	0	0	20	6	0	11.7	0.541816	0.49366	0.513662	0.557639	0.506058	0.487568	0.576649	0.62087	0.531128	0.444057	0.456665	0.486809	0.452271	0.550818	0.353223	0.619463
5816904	AD	4	2	70	12	1	0	0	22	2	0	13.4	0.471436	0.500607	0.460647	0.63091	0.477621	0.541841	0.647643	0.563849	0.586117	0.477021	0.549387	0.40107	0.542634	0.680189	0.545673	0.529128
5820120	AD	4	2	78	11	1	1	0	21	0	0	13	0.636419	0.528473	0.334064	0.59578	0.51793	0.506411	0.58492	0.566616	0.5172	0.538118	0.447885	0.372663	0.518143	0.63017	0.512408	0.475288
5945828	MCI	3	2	84	8	1	0	2	25	4	1	16.6	0.532372	0.469511	0.442901	0.504482	0.401089	0.536883	0.585677	0.541756	0.452583	0.466109	0.454266	0.509339	0.50713	0.599479	0.601326	0.474154
6004440	SCI	2	1	81	12	1	0	1	28	10	7	5.3	0.660357	0.481581	0.442574	0.520711	0.48457	0.510606	0.61224	0.602685	0.446	0.559613	0.614575	0.620542	0.422533	0.506156	0.541234	0.398881

## Sheet: brain_volume
ID volume	diagnosis	diagnosis	sex(M=1,F=2)	age	education	handedness(1=r,2=l)	ChEI	Fazekas	MMSE	LM ⅠA	LM ⅡA	ADAS	lh_bankssts_volume	lh_caudalanteriorcingulate_volume	lh_caudalmiddlefrontal_volume	lh_cuneus_volume	lh_entorhinal_volume	lh_fusiform_volume	lh_inferiorparietal_volume	lh_inferiortemporal_volume	lh_isthmuscingulate_volume	lh_lateraloccipital_volume	lh_lateralorbitofrontal_volume	lh_lingual_volume	lh_medialorbitofrontal_volume	lh_middletemporal_volume	lh_parahippocampal_volume	lh_paracentral_volume	lh_parsopercularis_volume	lh_parsorbitalis_volume	lh_parstriangularis_volume	lh_pericalcarine_volume	lh_postcentral_volume	lh_posteriorcingulate_volume	lh_precentral_volume	lh_precuneus_volume	lh_rostralanteriorcingulate_volume	lh_rostralmiddlefrontal_volume	lh_superiorfrontal_volume	lh_superiorparietal_volume	lh_superiortemporal_volume	lh_supramarginal_volume	lh_frontalpole_volume	lh_temporalpole_volume	lh_transversetemporal_volume	lh_insula_volume	rh_bankssts_volume	rh_caudalanteriorcingulate_volume	rh_caudalmiddlefrontal_volume
5	NC	1	1	74	16	1	0	0	30	11	12		2276	1700	5254	3241	2568	9738	12668	12576	3408	10225	7223	6074	5416	10788	1705	3204	4768	2002	4096	2503	12354	5176	12372	7355	2229	13981	20921	11375	11086	12842	837	2689	1156	8379	2949	1850	4504
7	NC	1	2	69	14	1	0	0	30	11	11		2355	1326	5905	2936	1556	11929	14024	10363	3214	10256	6738	4972	5241	11020	1690	2771	3657	1753	3694	1539	7716	2609	10529	11388	2793	14870	21288	16190	11171	11306	995	2521	1068	7786	1514	1727	5559
8	NC	1	1	74	16	1	0	1	30	18	19		2260	990	5925	3050	2295	9064	11414	10106	2619	12510	7749	7463	6079	10975	2133	2875	5096	1899	2948	1794	9203	2544	12003	9556	2754	15134	19857	15278	11451	11666	917	2666	1156	7392	2120	2549	6183
9	NC	1	2	70	12	1	0	1	30	9	10		2057	1367	5274	2654	2054	8643	10455	11842	1956	9189	7132	5106	5097	10688	1925	2912	3837	1727	3493	1792	8929	2483	11879	8897	3259	15199	18168	14216	12873	8835	1081	3037	859	6312	2136	2063	5738
10	NC	1	2	79	12	1	0	2	28	11	7		1828	2004	4951	2065	1842	9040	9376	7716	2258	8868	5848	4416	4038	7390	1968	2353	3453	1361	2602	1450	8346	3009	11413	6986	2091	11380	15266	11142	9777	9373	700	2500	1025	6950	1270	1672	4396
11	NC	1	1	86	8		0	0	26	7	7		2085	1413	4762	3117	1604	9114	10684	9358	2779	10543	6397	5125	4398	9812	1400	2656	3494	1496	2959	1833	9046	2861	10579	8209	2272	11569	16941	9810	9415	9402	484	1550	832	6261	1815	2092	4356
18	NC	1	2	71	12	1	0	0	30	12	10		1837	1173	4738	2546	2242	8745	12351	11402	2055	8224	6673	5509	4576	10649	1679	2590	3642	1624	3310	2125	8285	2767	11127	7563	1853	11737	21314	10333	8510	10270	576	2552	878	6047	1972	2456	3894
31	NC	1	2	80	12	1	0	1	30	10	13		1974	1457	4821	2709	2196	10665	10631	10965	2409	9808	7444	6285	4822	10673	1416	2246	4484	1722	3673	2643	8481	2602	12267	9884	2941	13561	19679	12998	9096	9666	785	2355	1038	6681	2379	1831	4126
49	NC	1	2	75	14	1	0	1	29	11	9		2193	2034	5664	2324	2033	8802	9975	11143	2526	9729	6556	4792	4885	9280	1907	2347	3752	1637	2748	1680	8607	2935	12648	6699	2782	12351	18282	9379	12686	9970	561	3300	1297	7006	2606	2093	5425
50	NC	1	2	74	14	1	0	0	30	12	13		2397	1753	4576	2519	1656	8683	10825	12373	2487	10054	6586	4540	4716	10563	2007	2374	4527	1643	3024	1951	7263	2301	10714	7697	2254	9357	16634	10594	9977	9132	768	2823	1065	6599	1910	1280	4204
57	NC	1	2	77	12	1	0	1	30	5	6		1883	1137	3361	2216	1839	7105	9726	8749	2113	7039	5092	5288	3772	8278	1345	1942	2046	1334	3014	1393	7534	2228	8418	7229	1797	10034	15571	10874	9008	7637	423	2301	766	5714	1754	2097	3808
63	NC	1	1	75	16	1	0	1	30	15	15		1747	851	4537	2451	2597	9643	11361	9088	2267	11597	6623	5021	5387	11622	1896	3040	4016	1734	3779	1923	7658	2245	11020	9049	2535	13869	18651	15170	8866	10376	699	2362	853	6404	2382	1953	4583
68	NC	1	1	76	16	1	0	1	29	13	10		2116	1392	4088	2256	1854	9970	10395	7933	2523	11106	6933	4786	5033	7700	1360	2773	3712	2167	2996	1792	8009	2274	11205	7480	2388	11775	18109	11626	11886	8316	636	2171	1214	6416	1799	2408	3866
74	NC	1	2	75	14	1	0	1	30	6	6		2307	1681	4181	2717	1900	9667	11450	9537	2614	9054	6920	5087	5316	10691	1727	2738	4165	1995	3263	2731	9594	3308	11596	8652	3250	15417	18762	12032	10782	10865	711	2542	1056	7125	2376	2461	4307
78	NC	1	1	78	12	1	0	1	30	9	6		1889	1347	4641	2268	1606	7863	11004	11457	2556	9385	7406	5642	5031	9314	2570	2218	5349	2021	2891	2121	10631	3030	12316	8715	2974	12288	17513	10687	11567	8752	500	2668	1367	7372	1860	2129	4906
80	NC	1	2	73	9	1	0	1	26	7	9		1936	1267	5294	2435	1685	8570	11395	10141	2241	12125	6704	6733	4938	9486	2140	2392	3307	2036	3265	1476	9181	2713	11116	8826	1964	13038	18417	13714	10408	9494	620	2821	1231	6806	1501	1531	5066
81	NC	1	1	84	12	1	0	1	29	5	5		1785	1732	4649	2399	2072	7862	9600	11029	2443	10056	5766	5674	4759	8129	1743	2493	3222	1629	2749	1983	8334	2555	12199	7563	2044	12697	15813	10664	9723	8769	781	2449	1100	5572	1653	1819	3441
94	NC	1	2	67	12	1	0	0	27	11	12		2160	1803	5757	2380	1954	8981	10844	12541	2396	9992	7106	4743	5151	8723	2272	3216	3682	1933	2616	1779	10490	2715	14236	8909	2539	13341	20314	11886	10861	10206	799	2382	1151	6450	1842	2393	5599
104	NC	1	2	84	12	1	0	1	30	10	5		2293	1487	5146	2465	1326	8092	11381	7464	2334	11480	6652	5532	3964	8077	1580	3769	4302	2463	2785	1758	9250	3470	11269	8320	2707	11607	18131	11752	9389	9112	608	2607	873	5315	1476	2359	4837
108	NC	1	1	77	9	1	0	0	27	9	6		2093	1310	5007	2345	2190	9819	12139	10884	2086	9023	6482	5913	5157	7727	1683	2562	5160	1694	3691	1584	8654	2880	11002	9030	2611	11819	17835	13451	10293	8900	627	2500	1140	6245	2681	2082	3935
112	NC	1	1	68	12	1	0	0	28	8	13		3260	2929	5537	3156	2264	10722	14210	11457	3448	11642	8357	7149	6469	11234	2114	3261	5364	1863	3734	2520	9885	3176	12743	10646	2746	15892	19302	13877	13327	10616	832	3239	1164	8140	1835	1776	6018
113	NC	1	2	67	12	1	0	1	28	11	11		2451	1380	4355	2987	1458	8306	11789	9673	2455	10582	7073	6762	4584	9257	1918	2492	4530	2124	4068	2588	8900	2758	12004	8774	1709	13336	18422	14679	9850	9354	766	2558	1005	6193	2002	2456	4498
118	NC	1	1	73	10	1	0	0	30	9	11		2695	1528	4849	3155	2377	10050	11460	10218	2243	11173	6619	6499	5772	10474	2075	4092	3179	1602	2783	2524	10508	3639	12400	6217	2710	13903	19746	12449	11532	10026	660	2521	769	6433	2506	1705	4130
120	NC	1	1	78	14	1	0	1	29	11	10		2419	1267	7241	3183	2008	11013	10620	13514	3468	11877	7821	7094	4393	11247	1732	2692	5683	1709	3015	2394	10143	2655	11788	10535	2476	14973	20359	13103	11192	10983	681	2245	1198	7086	2396	2076	5906
121	NC	1	2	79	12	1	0	0	30	12	14		1978	1472	5965	2296	2354	8337	11086	9740	2201	11532	6123	4337	4288	9129	1494	3061	3548	1693	3320	1189	8254	2681	11933	9007	2231	11841	19454	12491	10556	8967	806	3199	1189	5949	2218	1363	5278
123	NC	1	2	85	10	1	0	1	30	11	11		2189	1210	4304	2663	1554	8715	10338	7845	2032	9628	6368	5178	4447	7548	1977	2060	3907	1620	2260	2420	9241	2490	9880	6996	1996	11280	15851	9861	10497	6892	547	2192	780	6135	1863	2134	3719
126	NC	1	1	82	12	1	0	1	30	12	14		2366	1422	5786	3390	1928	8420	10701	10706	2152	12431	6574	6494	4773	11867	1333	3706	5416	1681	3259	2523	9843	2822	12153	9490	2435	13929	19308	13440	10859	9409	757	2306	1126	6598	1875	2433	5939
129	NC	1	2	72	12	1	0	1	26	7	7		2198	1340	3940	3116	1859	11009	12691	11509	2764	14568	7792	5898	5833	11404	2208	2959	5495	2131	3093	1813	8905	2318	13855	11705	2146	15017	22093	16947	10712	13258	804	2495	1119	8268	2455	2635	5022
133	NC	1	2	73	12	2	0	0	30	14	12		2334	2205	5644	3556	2455	10659	12370	12336	2099	10659	7428	5440	5758	9877	2897	3287	3155	2027	3024	2077	10842	3720	12871	7649	3127	15770	19639	13336	10196	8562	596	3388	1133	7169	1879	1544	5389
134	NC	1	1	80	8	1	0	1	30	15	15		2166	1433	4796	2095	1850	8593	10901	10873	2989	11557	6553	4840	4639	7817	1652	2653	4092	1500	2563	1429	8157	2720	11237	8071	2138	13452	17285	11662	9816	8814	599	3171	612	6649	1695	1798	4676
138	NC	1	2	82	12	1	0	1	26	10	6		2606	2131	4215	2854	1850	8743	12653	10481	2270	9874	6454	5235	5164	10572	1845	3158	3083	1741	2609	1402	8636	2860	11182	8876	2492	13127	16909	12396	11354	8949	911	2677	1130	6906	2004	2054	3790
140	NC	1	1	79	12	1	0	0	27	8	7		3033	1734	3989	2448	1824	8802	11897	11952	2197	9901	6669	6319	5149	10136	1367	2392	3613	1629	3889	1977	8793	3278	10682	8559	2376	13451	18726	11853	12177	11379	979	2242	985	6473	2211	1745	4620
145	NC	1	2	82	12	1	0	0	26	9	7		1824	1846	5593	2980	2686	9711	13130	12628	2617	10997	8270	5952	5515	8852	2400	2637	4524	2343	3618	2262	10225	3257	11954	10392	3198	15838	21160	16304	12381	12293	710	2815	2037	7558	2387	2725	5395
146	NC	1	2	71	12		0	0	26	12	8		2108	1706	4923	2258	2213	8038	11393	9504	2818	10280	6449	5760	5091	9103	1596	3291	3645	2048	2948	2033	8749	3103	11810	8997	2067	12985	20070	11223	9924	11002	834	2462	1208	5983	2041	2310	4325
150	NC	1	2	72	12	1	0	1	30	10	10		2402	1393	5706	2700	1527	8440	11549	11204	2765	10873	6802	5397	5500	10377	1924	3012	4691	2008	3069	2049	8905	2672	11573	7492	3136	12998	17776	11816	10593	10408	579	2831	1054	6264	1938	2062	5990
152	NC	1	1	69	12	1	0	2	30	15	13		2732	1978	5262	2764	2356	9954	13810	10803	2617	11844	7378	6921	4946	9977	1750	3533	4402	2102	3269	2057	10560	2527	11459	7788	2456	13220	18646	9487	10088	10061	515	2887	1301	7929	2412	2195	4313
155	NC	1	1	68	14	2	0	0	30	11	8		1724	1214	3676	3081	2033	7255	11218	9383	2369	11777	7080	6249	5107	9328	1920	2421	4058	1822	2794	2141	8262	2736	10641	9537	1652	12773	19228	11804	9114	9073	724	2214	1071	6426	1567	2153	3878
157	NC	1	2	70	9	1	0	0	30	14	11		2105	1882	5972	2976	2019	9547	11257	10431	2072	10029	7476	5866	4537	9561	2313	3014	3715	2047	2965	1875	9320	2946	12736	8917	2611	14781	19653	12612	10321	11624	688	2302	1095	6645	1755	1594	4772
158	NC	1	1	75	12	1	0	1	27	13	15		1624	2071	6971	2537	2403	10898	10949	14249	2589	10683	8204	5411	5592	11145	1908	3363	4721	1875	3033	1915	9456	3310	13227	9672	2895	13978	19863	12648	9320	10633	426	2200	1055	8121	2136	1815	4907
159	NC	1	1	72	16	1	0	0	30	14	11		2203	2343	4210	2558	2057	9726	10934	11747	2697	11836	7812	6169	6561	10371	1241	3205	3878	1999	4001	1805	9292	3454	11868	10179	3548	15405	19875	15960	12578	12182	659	2761	1290	7470	1937	2892	4510
161	NC	1	2	67	12		0	1	30	13	13		2037	1442	5866	3088	2020	8571	10504	9817	1966	13295	6478	6102	5189	8369	1768	3136	4097	2343	3527	2088	10198	2235	13378	8850	2055	16201	18101	11488	10807	8207	603	2597	946	5958	1992	2668	4165
68080	MCI	3	2	79	16	1	0	2	25	1	0	14	1918	1211	4430	2016	1043	7647	8810	6403	1474	9491	5453	5338	3494	6839	1793	2511	2931	1310	2294	1483	7726	2054	8919	6461	1908	10595	13835	8808	8703	7710	437	1844	776	5215	1833	1673	4707
71617	AD	4	1	76	8		0	1	22	0	0	12	2463	1929	5299	2710	1234	6991	10036	11185	1716	11809	7338	5587	4767	9505	1936	2985	5879	1363	2627	1535	6595	2445	7760	5783	2880	15506	16970	8804	9499	6727	508	1825	693	6546	1907	2406	2519
84034	MCI	3	2	74	12	1	0	2	26	1	1	12.7	2451	1107	4527	2097	1723	8522	9860	8918	1654	8196	5827	4600	3531	8614	1140	2428	2793	1284	2094	1662	6306	2347	9309	7425	1943	11354	15872	9115	9348	9160	511	2083	713	5496	1720	1134	3844
99031	SCI	2	1	77	12	1	1	1	27	5	5	4.4	2424	1666	5184	3873	2565	9978	8719	11236	2698	11767	7540	5639	6044	10033	2306	3113	3500	1736	2712	3155	8638	2835	13168	10641	3210	15110	21725	10866	10235	11681	897	3143	1090	6558	2455	2789	6590
336572	MCI	3	2	76	12	1	0	1	28	5	3	6	1724	2038	5424	3142	1918	9958	9120	9995	2049	10346	7195	4845	5520	10117	1850	2799	3920	1772	2724	2362	8016	2415	11819	8591	2346	13326	18305	12081	10836	9063	963	2879	1132	6709	2304	1429	5628
464414	MCI	3	2	77	8	1	0	0	24	2	0	12	2844	2637	5856	2598	1815	9382	11738	11648	2543	10368	7385	6312	5188	11075	2005	2996	4055	2111	3145	2222	11807	2320	14344	9380	2981	13663	21152	14785	12446	11152	693	2759	1189	6824	3299	1763	6749
470911	SCI	2	2	72	9	1	0	0	29	12	7	5.6	1959	1505	3806	2138	1961	8495	10084	9940	2154	9590	6290	5096	4310	8800	1274	2082	5045	2074	3729	1717	9075	2587	9587	8333	2316	12075	16635	9451	9504	9667	515	2590	1038	6840	1831	1669	2822
522848	MCI	3	2	57	16	1	0	0	28	5	4	8.3	2084	1480	3795	2434	1431	6808	8271	8028	1802	10599	5739	5358	3788	6714	1458	2537	3211	1743	2405	1747	7699	2725	10174	7141	2068	9854	14217	10468	10501	8792	506	2516	894	5715	1922	1941	3915
603694	MCI	3	2	69	9	1	0	0	27	6	3	5.3	1849	1206	4095	2904	1873	8395	11483	9826	2021	11208	6625	4494	5103	8928	2037	2631	3537	1694	2847	2243	9068	2376	11055	8234	2051	13423	18522	12931	10012	9186	864	2472	555	6582	2210	1433	4100
671975	MCI	3	2	66	12	1	0	1	29	0	0	11.4	1925	1310	4668	3565	1241	9497	11985	8676	2033	8807	6200	6588	4907	8954	1621	2916	3830	1461	2384	2530	10783	2762	13287	8886	2327	13936	18806	10736	10430	8601	1144	2687	792	6043	1919	2088	6086
822736	MCI	3	2	73	9	1	1	0	25	2	0	10.4	2285	1449	5962	2739	2024	9628	10136	8977	2070	9665	6773	6039	4303	9249	1764	3343	4418	1638	2920	2310	8488	3146	11460	7956	3050	11749	19811	12899	10770	8810	833	3124	975	6930	1916	2389	5105
834769	AD	4	2	59	9	1	1	1	23	3	0	15.7	1707	1048	4367	1690	1520	6679	8812	7851	1859	7283	5948	3669	3820	7198	1292	2163	4203	1699	2974	1152	7244	2291	9736	6911	1498	10484	15987	8756	9667	7601	676	2280	904	6218	1705	1531	3569
840335	SCI	2	2	69	12	1	0	1	30	9	7	3.7	2269	1420	4087	2184	1782	8925	9618	9220	2358	10441	6973	4477	5453	9081	1493	2353	3799	1682	3235	1618	8348	2231	10835	8032	2350	13178	19306	11597	10827	10007	697	2330	1174	7100	1891	1505	4872
867667	SCI	2	2	71	14	1	0	0	30	13	9	4.6	2072	1180	5818	2541	2083	7579	11312	9169	2129	9344	6809	5463	4725	8934	1970	2525	4287	1885	3369	2363	7374	2620	10743	8192	2312	10379	17643	12768	9778	8797	570	2115	876	5517	2140	2164	5632
939617	AD	4	1	79	8	1	0	1	21	2	0	16	1697	1123	4802	2896	876	10125	10898	8781	1699	11330	6891	4964	3940	9534	1414	3279	3583	1380	2629	2181	9939	2509	11198	7470	2188	12731	17627	11585	8170	8797	613	1565	994	6306	2187	1286	4611
944181	AD	4	2	75	9		1	1	16	0	0	33	2074	1259	2864	2088	1417	6929	12850	8225	1835	9016	5362	4437	3600	8342	1436	2661	4258	1367	2508	1485	7632	1993	8224	6513	2283	10063	14029	9405	8442	8407	432	2036	896	4969	1406	1737	4186
983829	MCI	3	1	82	9	1	0	1	28	4	1	10.4	2337	2016	5196	2241	1688	9035	11114	9903	1947	11300	6995	4754	5237	10450	1709	3053	4759	1746	3076	1635	9166	2830	12125	8522	2635	12778	22834	10599	11279	11011	931	2955	1117	7344	2433	2009	5037
1024337	AD	4	2	82	8	1	1	1	23	0	0	16	1722	1730	3746	2824	1228	9380	11324	10674	2206	8938	6422	5475	4263	9054	1504	2373	3828	1736	3399	2272	7875	2307	9518	8712	2872	12450	16738	11637	9777	8786	524	2490	1223	6268	1849	3204	5486
1054716	AD	4	1	73	9	1	0	2	22	2	0	13.4	2321	1365	6245	2974	1173	8920	11633	8581	2152	9236	7076	4789	4692	8849	1171	2675	5202	1588	3344	1828	8350	2235	10842	8092	2205	12724	18598	12991	10560	9571	694	2766	947	6764	1736	1167	4089
1116444	SCI	2	2	72	14	1	0	1	28	17	14	8	2423	1628	5159	2888	2414	9544	11457	13751	2206	12385	6811	6769	5347	11110	1905	2245	4727	1916	3992	2164	10581	3473	14511	9175	2353	13353	20377	13098	13059	9748	650	2525	1278	7730	2124	2544	5717
1135091	SCI	2	2	78	12	1	0	1	28	14	12	8	1953	1489	5449	2873	1449	7626	12634	8886	1756	9712	7060	5108	4373	9153	1305	3459	3380	1908	2984	2174	10040	2816	11290	7067	2108	13833	17685	12229	9204	9280	929	2377	1162	6374	1907	1622	4939
1155539	AD	4	2	75	9	1	1	0	18	3	1	21.7	1798	1251	3286	2960	922	8919	11833	7532	1991	11527	5176	6040	4180	7627	1500	3061	3360	1578	2492	2127	9390	2229	10544	7865	1492	11457	18395	14254	9264	7483	713	2526	1022	5646	1468	2042	3932
1229621	SCI	2	1	60	9	1	0	0	28	8	6	6.4	2280	1401	5497	3672	2280	12177	12316	12513	2367	13310	8496	5999	5996	11271	1735	3669	6941	2269	3699	2266	10045	3288	13348	10225	2108	18863	22369	16456	11347	14111	765	2785	1247	7453	1893	2021	5665
1246224	AD	4	2	67	12	1	0	2	22	0	0	13	2073	1778	5381	2813	1582	9280	9355	10172	2143	12054	6479	4946	4980	9113	1870	2885	4876	1560	3787	1940	8443	2881	14270	8516	2983	14027	17773	12765	10602	9664	835	2493	1198	6098	1738	1741	6266
1300482	AD	4	2	67	12	1	0	0	22	3	0	14.3	1826	1754	4669	2519	1067	7496	9816	9911	2139	9603	6678	5066	4664	9572	1391	2709	3940	1742	2299	1649	8552	2437	12463	7744	2576	12601	19413	11937	10551	9424	697	2153	1420	6317	1455	2034	4297
1309617	MCI	3	2	76	12	2	0	0	26	2	0	10.3	1794	746	5922	3103	1334	7520	11573	10287	2085	12028	5958	5001	4051	10370	1254	2579	3715	1400	2856	1760	8893	2275	11295	9045	1422	11847	16735	12956	10165	8964	652	2212	989	6145	1992	1887	4840
1545485	SCI	2	1	76	12	1	0	1	29	12	9	4.3	1670	1601	4280	2341	1721	8031	10723	8530	2252	9916	6564	4789	5207	11048	1809	2466	4274	1578	3434	1919	8677	2758	9731	8469	2710	10319	15899	11337	9408	9429	663	2808	1081	6844	1961	1210	4002
1641875	MCI	3	2	77	12	1	0	1	28	0	0	10	1870	1641	3696	4343	1579	7137	9117	10343	2115	15191	6683	5291	5378	8734	1635	3093	2804	1728	3142	1387	9368	2768	12196	8151	1979	11906	15728	9828	8467	9035	639	1993	785	6593	1828	1549	5522
1656937	MCI	3	2	80	11	1	0	1	26	4	0	11	2396	1823	4753	2745	1912	8425	11771	10581	2781	12471	6685	5776	4423	7970	2045	3299	4376	1777	3400	2295	6868	2978	12083	9467	2766	11651	18919	12744	11321	9899	727	2455	814	7114	2002	2171	5444
1693824	SCI	2	2	58	16	1	0	2	30	20	18	3.7	2737	1810	3788	2526	1792	11284	12326	9858	2593	11680	7915	4872	4907	8535	2205	3538	5020	2069	3223	1888	10248	3214	13357	9280	2124	14198	21017	11130	11778	10851	496	2596	1146	6735	1991	2201	4887
1713370	SCI	2	2	62	12	1	0	0	30	17	13	3	2274	1587	4978	3750	2049	7769	11790	11417	2231	13642	7547	7329	5506	11508	2090	2817	4979	1826	4205	2605	11747	2759	13481	8835	2188	15344	20998	11804	10760	10873	842	2488	1169	6608	2218	1940	5043
2052539	MCI	3	2	85	11	1	0	1	24	6	0	14.3	1994	1183	3358	2586	1509	6319	10063	8266	2007	10019	5905	4676	4714	8287	2552	1745	2909	1751	2458	1441	8418	2217	10124	6842	2422	10786	18005	11514	8956	8273	982	2212	893	6025	1774	1977	3729
2095751	AD	4	2	77	8	1	0	1	23	3	0	15.3	1892	1142	4932	2841	1166	6575	9270	8932	2429	7811	5559	4613	4330	8701	1146	2432	3779	1267	3255	2098	6493	2757	12167	7201	2051	12112	17722	10407	10223	9375	656	2448	1041	6354	1913	998	4852
2105217	SCI	2	2	79	11	1	0	1	29	8	6	6.4	2468	2095	3578	2979	1920	6825	11785	9440	1811	10213	6739	6621	4382	10503	1657	3672	6379	1922	2889	2735	10082	3172	10692	6169	2436	12707	15845	7948	9562	9472	602	1862	997	6093	2089	1313	5624
2132222	AD	4	2	69	16	1	1	1	19	0	0	34	2080	2236	5110	2747	1275	8257	11219	11150	2245	10110	5907	5674	4838	9228	1441	2798	5589	941	3216	1859	7255	2451	10504	7156	2542	12045	15984	11706	9385	10398	622	2032	1088	6192	2044	1580	4026
2148307	SCI	2	2	63	12	1	0	1	26	13	11	3.7	1527	1582	5702	3029	2566	9236	8719	11233	2142	11792	7282	6063	4748	8167	2021	4295	4803	1657	3004	2386	9859	2796	13628	9133	2087	12563	19655	17246	8820	11156	562	2636	1277	7017	1659	2119	5508
2234491	AD	4	2	82	11	1	0	1	23	5	0	13.4	1938	1294	3744	2377	1584	7358	10434	10205	1715	8800	6874	5381	4723	8282	1654	2470	4042	2151	2854	1611	7396	2369	11434	6076	2284	10891	16638	9689	8590	8639	508	2633	791	6425	1911	1153	4251
2272482	SCI	2	2	65	14	1	0	0	30	19	14	4.7	2046	1868	3960	2379	2005	10182	9830	9687	2070	10959	6696	5144	3915	8779	1878	2384	3710	1848	3097	2137	6591	2745	9943	7872	2421	13008	15137	12068	9701	9073	607	2319	887	5699	2138	1745	4712
2293790	MCI	3	2	75	12	1	1	0	28	7	3	6.6	2457	1673	5090	2897	1520	8400	11499	8802	2068	11496	6451	6171	5004	9878	1730	2896	4202	1785	3185	2743	9991	2441	12644	9262	2238	12701	18451	11918	10555	10240	1035	2814	1094	6833	2224	2003	4137
2418134	MCI	3	1	74	16	1	1	1	26	3	0	21.7	1972	1811	3927	2535	1295	8085	10069	9665	2317	13051	6180	5566	4647	9825	1262	2948	4502	1835	3333	1949	8312	2657	10554	7873	2129	13233	16329	13133	10542	9402	513	1995	963	6005	1572	1795	4774
2541271	AD	4	2	78	12	1	0	1	23	6	0	9	2239	2228	5203	2660	1213	7597	11259	9735	2254	10211	6791	5463	4603	9440	1732	3101	3374	1852	3138	1644	8552	3149	11792	8127	2701	15502	16908	12659	9248	8953	605	2566	1068	5520	2399	1846	5457
2596571	SCI	2	2	67	12	2	0	1	26	12	9	7.6	2621	1420	5217	2350	2378	9341	14374	11621	1866	13933	7516	4878	4588	9364	2398	3117	5471	1936	2325	1368	8728	2906	11661	9180	1687	13650	17625	11497	11295	9058	579	2378	1048	6260	2680	2280	4595
2724804	SCI	2	2	66	12		0	0	25	8	6	4	2763	1679	5409	2566	1723	8401	11352	8526	2150	10163	6617	4972	4605	8886	1456	2366	3600	2085	2852	1561	10068	2576	11419	8017	2328	13538	16144	12235	9516	8595	477	2031	1119	6501	2349	2190	4651
2749238	SCI	2	1	62	16	1	0	0	28	11	8	5.6	2874	1441	5847	3088	2397	8404	12592	10825	2837	11213	7649	5706	5360	12001	2061	2907	4723	2701	3857	1672	9250	2909	13178	9546	2571	15720	21323	13720	10889	9318	744	2446	996	6957	2100	2593	4660
2926415	MCI	3	1	79	12	1	1	0	27	10	0	8.4	2228	1596	5034	2915	882	7668	14466	12602	1915	10872	7022	6049	5239	11313	1733	2754	6152	2011	4069	2100	9465	2833	11257	8848	3262	16673	17800	13927	10540	8394	742	1712	1134	6905	2398	3031	4830
3011275	SCI	2	2	75	12	1	0	0	28	7	5	4.6	1691	1799	3978	2815	1793	9188	10349	9383	2444	10559	6028	6051	5068	9078	1602	2981	3905	1439	3081	1971	9095	2166	10559	8785	2860	14450	18991	13193	10096	10436	1004	2111	975	6627	1921	1229	4299
3053202	AD	4	2	79	11	1	0	1	17	5	2	17	1753	1273	3477	2245	1066	8602	12490	8663	2013	11717	5841	3556	3839	9046	1180	2338	3697	1431	2993	1524	10071	2386	12647	9434	2229	10727	15064	11894	8407	9709	412	2397	999	6435	2036	1855	3730
3068625	AD	4	2	86	11	1	0	1	23	0	0	17.4	1689	1430	3833	1923	575	4201	9016	7626	2747	9973	6168	3766	4243	5672	650	2833	4613	2087	3024	431	7700	2550	10210	8098	1851	12122	16466	14034	7180	9441	696	1471	601	5619	1285	1462	3306
3286843	MCI	3	2	68	9	1	0	0	24	1	0	16.3	1544	1289	4305	3695	1177	7027	10302	9220	1996	10923	5266	6190	4005	7768	1369	2303	2705	1483	2800	2260	9764	1893	9440	6698	1231	11344	14539	11247	8544	7706	761	2433	698	5316	1486	1510	3508
3479293	AD	4	2	73	16	1	0	0	19	3	0	21.3	1794	746	5922	3103	1334	7520	11573	10287	2085	12028	5958	5001	4051	10370	1254	2579	3715	1400	2856	1760	8893	2275	11295	9045	1422	11847	16735	12956	10165	8964	652	2212	989	6145	1992	1887	4840
3542165	SCI	2	2	67	12	1	0	0	30	16	14	0.7	2802	1837	4456	2371	2483	9060	12423	10594	1842	9607	6174	4704	4725	9009	1479	2438	3615	1721	2438	1561	7168	2349	10334	8009	2521	12048	16961	11252	10092	8336	743	2630	974	4945	2329	1039	4663
3548473	AD	4	2	61	12	1	1	0	21	0	0	17.3	1901	1051	4356	2758	1031	5779	7767	5858	1690	8177	5241	5892	4067	7052	1292	2490	3446	1592	2485	2329	6422	2412	10434	6161	1629	10337	16076	9409	8074	6307	636	1945	636	4810	1586	1787	4430
3991466	MCI	3	2	73	12	1	0	2	28	6	0	9.3	2426	1080	5190	2529	1758	9025	10751	10221	2189	9899	7403	5204	5024	9480	2201	3110	4220	1979	3078	2086	9447	2453	11949	9267	2389	12955	20890	12181	10613	9901	752	2467	1103	7088	2096	1292	5685
4045386	MCI	3	2	65	12	1	0	1	28	2	0	6.4	2460	1863	5969	2632	636	10395	11361	8393	1820	11676	6839	5039	4986	9021	1148	3511	4605	2064	3427	1526	9442	3454	13132	8404	2627	13814	19366	11834	10558	10180	887	1384	1210	6052	2277	1287	5543
4173406	MCI	3	1	78	9	1	1	1	24	3	0	11	2399	1446	5520	2452	1713	8254	10486	10949	2805	9798	6279	5831	5318	9887	2086	2538	4277	1935	2602	1979	8282	3938	9654	8383	2138	12236	18183	13061	11347	10926	490	2582	846	7004	1731	2057	5094
4175051	AD	4	1	84	12	1	0	1	22	2	0	18.4	2007	1469	4195	3623	691	7911	7895	6817	2359	10985	6291	4710	4570	6833	1404	2975	4238	1658	2891	2048	8639	2511	10533	7273	2250	13288	16544	11787	7471	7479	1208	1207	891	5472	1602	1603	4701
4202431	SCI	2	2	71	9	1	0	1	29	13	6	5.6	2281	1581	4291	2611	1644	6125	10581	10537	1807	9693	5147	4607	3779	8352	1948	2250	3888	1702	3155	1824	7702	2102	9503	7802	2152	12003	14694	10826	9804	8345	829	2370	764	5247	1811	1563	4036
4255097	MCI	3	2	85	8	1	0	1	27	0	0	12	2215	1240	4795	2864	861	9236	10395	8512	1895	11775	5884	6615	4131	10218	1285	2576	3343	1629	2429	2067	10339	1864	10311	7600	2269	13385	17776	11778	9135	9020	538	2486	810	5882	2437	1689	4681
4394551	MCI	3	2	63	12	1	0	0	26	1	1	10.7	1752	1278	5377	4004	1677	9230	12527	8173	2016	10096	5761	5874	4222	9321	1519	2601	3175	1487	3473	2797	8588	2524	13156	8645	2262	11861	19913	12946	9997	8067	938	2450	1275	5804	2311	1787	5287
4470664	AD	4	1	68	10	1	0	0	23	4	0	20.6	2416	1525	5433	3232	1965	10878	11232	13952	2404	10282	7370	6019	6033	12370	1956	3635	5204	2223	3856	2038	10389	3258	12233	9247	3061	16251	20590	15756	11725	9942	889	2451	1115	6996	2678	1199	6984
4494067	SCI	2	2	68	16	1	0	1	30	10	6	5.3	2154	1511	5557	2590	1718	9687	10844	9457	2373	12149	7419	5377	5646	9137	2959	3489	4158	1791	3424	2149	9931	2617	12036	9262	2307	13869	20862	12028	12146	10815	607	3144	1079	6871	1748	2303	5514
4510984	AD	4	2	83	8	1	0	2	16	0	0	20.7	1939	1286	4699	2561	1028	7193	10476	7394	1750	7710	5901	4142	4098	7968	1095	2397	4048	1134	2115	1361	8271	1513	9620	7377	2464	11760	15652	10947	8350	8022	641	1221	745	6002	1700	2139	5309
4591844	MCI	3	1	73	16	1	1	1	27	2	0	9	1961	716	6877	1645	1226	8719	11421	11375	2139	12390	6768	5551	3508	7664	1519	3815	3290	1620	2611	1615	11827	2443	13078	7750	2264	13661	19473	12667	8685	11109	556	1767	1315	6879	1878	868	5956
4600207	MCI	3	2	72	16	1	0	0	25	6	2	11.3	2703	2071	4103	3325	1129	7936	10574	11007	2416	10516	6563	7048	4874	10130	1780	2219	5825	1658	3148	2630	8920	2975	11169	7686	2502	12256	16603	12290	10971	10165	556	2795	958	5986	2308	1331	4831
4776101	MCI	3	1	79	16	1	1	2	24	2	2	10.4	2069	1813	6044	3209	1611	9057	9869	8903	2229	11836	7531	5784	4723	9802	1713	3016	4740	1878	3452	2144	11707	2570	14205	8579	2711	15074	19483	15428	11041	10919	697	2195	1257	7239	1618	1365	4737
4959299	AD	4	1	69	16	1	1	0	17	0	0	26.4	1481	2081	4404	2699	1027	7404	9315	8471	2325	9197	6163	6110	4094	6366	1446	2645	3889	1717	2521	2025	7081	2459	9878	7290	1920	11022	15605	9848	7946	8760	395	1665	654	4947	1243	1748	4188
4970179	AD	4	1	74	16	1	1	0	20	1	0	12	3167	1603	4941	2870	1408	8304	11617	7931	2450	10622	7069	5540	5389	8799	1674	2501	3304	2072	3810	2163	9558	2865	10917	8778	2633	13372	17327	12452	9205	10159	905	1733	779	6377	1814	1133	4371
4996119	MCI	3	2	78	8	1	1	0	25	0	0	21.7	2012	928	5465	2651	1422	8149	10738	8957	2053	10961	5639	4953	4120	8664	1187	3116	3484	1513	3530	1856	10127	1989	11935	9067	1808	13049	18398	10972	10208	7911	752	2193	926	5859	1815	2327	4967
5038308	MCI	3	2	69	12	1	1	2	28	0	0	17.4	1861	2026	4837	2578	1249	8115	9875	8319	1987	9658	6194	5491	4606	8633	1661	2967	4201	1742	2432	1830	8472	2776	12102	8058	2744	11633	17773	12429	9434	8356	531	2380	1113	6031	1974	1468	5125
5060192	SCI	2	2	79	12	1	0	1	26	8	6	12	2179	1665	5606	1948	2045	8194	10686	11708	2792	8887	5623	4896	4771	8715	1731	2999	3838	1653	2997	1328	6814	2889	10089	8070	2265	10498	17776	10681	8762	8676	931	2302	1054	6901	1543	2083	4219
5170818	AD	4	2	75	16	1	0	0	23	0	0	25	1954	1081	5396	2661	1150	8184	9968	10617	1850	9487	5815	5459	4145	9184	1375	2361	3380	1552	2771	1835	9226	2506	10988	7200	1610	12448	16068	11902	10044	8450	559	2325	1071	5988	2094	1470	4544
5186584	SCI	2	1	84	12	1	1	2	27	13	9	8.6	1595	1637	3668	2587	1589	8277	10127	9624	1804	10615	5643	5817	4127	7041	1301	1948	3294	1560	3234	1755	7667	2397	9212	6554	1804	13051	16840	10134	9012	6939	446	1852	843	7233	1981	2189	3527
5210119	SCI	2	1	56	16	1	0	0	30	17	15		3196	1598	6618	2854	2441	10590	12805	11287	2870	10135	7625	6147	5507	12441	2027	3292	3935	1982	3039	2065	9949	3100	14672	10619	2470	14108	21789	14909	14631	14260	671	2976	1288	7422	2154	1663	4858
5222371	AD	4	2	78	12	1	1	1	22	0	0	19.7	1453	1537	4630	3158	1871	8153	10759	10251	2633	11694	6813	6123	4791	8429	2375	2704	3867	1769	2851	2517	10020	2819	12193	7785	2491	13093	19262	11199	9311	8260	578	2177	943	6597	2153	2482	4978
5232031	AD	4	2	71	9	1	1	1	21	1	0	21	1307	1598	3990	2409	572	7705	8096	7485	2061	9699	4559	4857	3768	5596	831	1701	2958	1138	2116	1555	7833	2048	8886	7229	1435	10536	14535	9896	7332	6779	1063	1278	665	4720	1631	1462	3633
5238561	AD	4	1	57	12	1	1	0	23	4	1	20.7	3381	2008	5618	3287	1553	10150	11670	10013	2416	10689	7751	7063	4957	11849	1641	2754	4148	2056	3258	2201	9866	2827	12936	8933	2980	15310	19658	13264	12597	11468	726	2263	1229	6653	2123	1577	4094
5266815	MCI	3	2	69	12	1	1	0	24	3	0	12.3	1818	1769	3703	1828	910	6892	9361	8168	1836	7411	5435	3961	3175	6763	1291	2857	3729	1658	2448	1858	6528	2220	9550	6518	2019	10841	14593	8100	9040	6829	785	2029	661	5115	1894	1777	3603
5336121	AD	4	2	79	12	1	1	1	18	2	0	16.3	2127	1208	6185	3180	678	9170	12038	9985	2698	12504	6494	4295	4569	9146	1271	3140	4306	1637	2914	2011	9490	2045	14837	10732	3493	14878	20573	13814	9704	10468	755	1326	961	5965	2364	2575	4273
5347017	MCI	3	2	72	12	1	1	0	24	5	0	8	1616	1229	5411	2572	1052	7506	10844	8325	2508	12814	6270	5117	3687	6909	1139	2870	4440	1782	2783	1966	8075	2024	11708	7843	1709	11996	17473	11047	8177	8829	691	1662	871	5611	1825	1745	4773
5404754	AD	4	2	67	9	1	1	0	22	6	0	11.4	2196	1311	4217	2126	1098	7580	11461	10665	2010	8153	6092	4531	3592	8876	1415	2641	4180	1438	2879	1226	7838	2567	10325	8063	1644	10816	17016	11254	9624	9137	641	1657	1155	5909	1862	1642	2659
5413800	AD	4	1	83	9	2	1	1	18	0	0	15	2324	1569	3704	2871	1394	9939	11611	8243	2053	10403	6844	5722	4851	7942	1568	2435	2823	1953	3198	2174	8830	2571	11602	8922	2228	14122	16996	11853	11209	10104	772	2782	928	6692	1854	1223	4081
5450896	MCI	3	2	83	11	1	1	1	27	4	2	12	1290	1611	3750	2582	1295	5596	8165	7722	1758	8802	6267	5708	4292	6478	1591	1584	3552	1314	1962	1826	6754	1689	7364	5830	1987	10322	12213	11015	7955	8212	601	1414	780	5286	1421	1232	3470
5455201	MCI	3	2	71	12	1	0	1	27	7	2	12	1831	1472	5403	2697	734	9034	10842	9256	2563	10458	6497	5504	4194	8788	1316	3234	4771	1533	3467	2013	10117	2613	13222	9844	2575	13466	20277	12525	9434	9143	823	1926	1140	6115	1925	2307	5190
5460174	MCI	3	2	73	12	1	1	1	27	5	3	6.3	2324	1569	3704	2871	1394	9939	11611	8243	2053	10403	6844	5722	4851	7942	1568	2435	2823	1953	3198	2174	8830	2571	11602	8922	2228	14122	16996	11853	11209	10104	772	2782	928	6692	1854	1223	4081
5489792	AD	4	2	76	14	1	1	0	23	0	0	8	1800	1635	3029	2439	1450	7571	8960	8653	2255	9891	5111	5346	3739	7170	1110	3139	2983	1247	2779	2187	8147	2645	9680	4478	1823	11558	17142	9393	9203	9046	652	2253	996	5792	1771	1479	4270
5530202	SCI	2	2	79	16	1	0	1	30	13	10	5	1972	1317	5996	2543	2646	9740	12049	10803	2528	10891	6704	4646	4257	10410	1701	2874	3665	1919	3313	1818	9666	2392	11406	9519	2219	12988	20031	13172	10427	10986	669	2741	1065	6542	2049	2621	5526
5537291	MCI	3	2	77	11	1	0	1	26	5	1	10.7	2192	1930	5169	2555	1552	10094	10767	10162	2587	10189	6008	5051	5578	8741	1457	2619	4407	1803	3597	2054	8317	4029	10818	7113	2527	13092	17092	12397	11274	9511	738	2595	882	7308	2345	1351	6267
5572762	AD	4	1	54	16	1	0	0	21	11	2	13	2182	1898	5121	3650	1946	10653	10515	10001	2297	11614	7897	6676	5430	10029	1701	3559	4331	2258	3561	2300	9717	3085	12598	7341	3394	14939	18983	11119	12517	9574	643	2806	1002	6806	1615	2540	4130
5590884	SCI	2	2	71	12	1	0	0	30	10	12	3.6	2165	1539	3500	2279	1659	8900	11053	11576	2142	8739	6428	5481	4526	11167	1809	2460	4067	2281	2965	1640	7679	3237	9238	8031	2297	11916	16749	11039	8980	9052	745	2529	778	5560	2192	2075	4155
5598745	MCI	3	2	77			0	1	27	5	2	9.3	2071	1243	5131	2637	1260	7454	11214	8046	2348	9121	5611	5234	4255	9387	1782	2568	3329	1390	2749	1702	8412	2623	11015	7643	2142	11458	17652	10457	9490	7710	749	2368	664	5876	2137	2348	4965
5599601	MCI	3	2	83	16	1	0	1	26	2	0	13.3	2530	2235	3678	2838	1446	9345	10914	9364	2253	12640	6965	6675	4780	8784	1679	2889	4192	1672	3376	1935	9698	2796	11730	7927	2852	13794	19080	9874	10996	11010	750	2272	877	6885	1801	2270	4891
5615755	MCI	3	2	75	8	2	0	2	25	7	4	9.3	1869	1440	4294	2448	1666	8970	9739	8199	2251	10987	6285	5370	4710	8103	1389	2474	3995	1639	3180	1702	7577	2315	11200	9036	2185	12440	17259	13883	9803	9317	547	2028	1104	5781	1655	1262	4285
5618584	AD	4	2	80	11	1	0	2	20	4	1	17.3	2377	1478	5447	3658	864	6273	11017	6963	1904	10924	6342	5311	4116	7335	1705	2545	4473	1422	2403	1982	6764	2147	8820	6221	2230	10351	15943	10813	10189	7464	446	876	1129	5455	1856	2384	5743
5634288	AD	4	2	78	9	1	0	1	20	1	0	17.3	2974	1311	5118	2968	1729	9654	13913	9893	2057	11479	7355	6843	5273	9409	1807	3422	3859	2370	3173	2160	10148	2601	13271	9404	2073	15578	21161	13973	9586	11177	874	2598	788	7079	2526	1389	6053
5646413	AD	4	2	81	12	1	1	2	20	3	0	14	2768	1176	3321	1818	1890	8111	9844	9474	2200	8159	5535	4309	4613	8036	1923	2521	3289	1992	2738	1244	8504	2160	10200	6985	1672	10517	17077	11496	9531	10644	721	2147	815	5760	1762	1661	3347
5651115	SCI	2	1	72	9	2	0	1	29	9	7	7	2516	1466	6519	1525	2120	9022	10798	11185	2732	10793	6933	6863	5260	7930	1805	2981	3816	1623	4928	1792	8532	3717	8553	7987	2541	17431	18001	15618	10616	11885	922	3072	1424	7499	2005	2242	4206
5652855	MCI	3	2	78	11	1	0	1	26	5	4	8.7	2036	1169	5143	2838	1719	7992	9799	8908	2241	9584	5465	5672	4092	7622	1794	2711	2850	1425	2340	2246	7704	1883	11693	7331	1673	13146	17989	11415	9721	7277	670	2578	793	5961	1999	2107	4959
5659183	MCI	3	2	72	9	1	1	1	26	6	2	7	2160	1287	6154	2906	1526	8177	11574	10341	2276	14003	5969	6042	4620	9517	2029	2333	4150	1819	2949	1731	10706	2747	12261	8163	2277	12999	17993	10132	10910	9744	739	2248	918	6065	1934	2156	5136
5700965	MCI	3	2	70	12	1	1	1	25	2	0	16	2672	1527	5880	2945	1162	8301	11534	9363	2240	11974	6592	5532	4455	7228	1979	3503	3382	1778	3016	2136	9058	2834	13045	9484	2295	13319	18955	13363	9782	9305	553	1877	953	5625	1984	1817	4799
5705703	AD	4	1	65	12	1	0	0	20	2	0	12.7	2499	1081	4013	2881	1169	9688	10391	8231	2278	10546	6274	6588	4471	6630	1506	2279	4348	1757	2844	2191	9255	2670	10428	8247	2150	12511	15259	12647	10590	10521	614	2155	1291	5668	1445	2148	3977
5717311	MCI	3	2	87	11	1	0	1	28	4	3	5	1984	1252	4835	2359	983	6716	10150	8929	1471	10104	6286	5211	4010	7144	1548	2822	3779	1726	3102	1529	8780	2492	10731	7481	1837	10777	15846	11213	9988	9588	890	1987	1210	5567	1858	2117	5041
5740321	MCI	3	2	67	12	1	0	2	27	4	0	18.3	1572	1469	6320	2408	1742	8328	12507	10244	2661	9983	6859	4995	5483	7283	1207	3145	3826	1738	2763	1657	8767	3259	12034	8462	2654	11235	19092	12329	7537	9260	725	2469	1010	5738	2071	1745	5095
5754844	MCI	3	2	68	9	1	1	1	28	3	0	9.7	1984	1252	4835	2359	983	6716	10150	8929	1471	10104	6286	5211	4010	7144	1548	2822	3779	1726	3102	1529	8780	2492	10731	7481	1837	10777	15846	11213	9988	9588	890	1987	1210	5567	1858	2117	5041
5765269	SCI	2	1	74	9	1	0	1	28	8	6	6.6	2322	1813	6416	3444	2353	11101	15878	13865	2428	13762	7627	6050	6164	12359	2293	3993	5629	1973	3732	2514	10591	3524	14637	9850	3131	18507	24907	12697	12645	13274	782	2745	1395	8655	2238	2236	5176
5771536	AD	4	2	63	16	1	0	0	22	4	0	13.6	1501	1166	5119	2604	1402	7868	10907	9139	2235	10690	6006	5155	4068	8274	1606	3288	3355	1883	3456	2310	8806	2539	12527	8040	2502	12763	19573	13503	9741	10705	511	2361	1086	6066	2083	1991	4344
5774861	AD	4	2	63	9	1	0	0	20	6	0	11.7	2571	1514	4782	3092	1523	8435	10983	9789	2062	11128	7475	5365	4610	9585	1937	2936	4394	2151	3058	1919	9664	2613	11995	9318	2253	12339	19992	12452	11288	9850	848	2724	793	6811	2188	1475	3405
5816904	AD	4	2	70	12	1	0	0	22	2	0	13.4	1826	1798	4296	2646	1546	7628	9439	8385	1890	10429	6313	5380	4166	8465	1509	3090	4291	1671	2362	2347	9136	2524	11025	7717	1669	11654	19082	10885	10183	9032	491	2853	864	6523	1556	1435	5300
5820120	AD	4	2	78	11	1	1	0	21	0	0	13	1607	1638	4274	2422	1023	7586	8904	6826	1847	8112	5307	4265	3860	6617	1316	2662	3320	1576	2977	1811	8842	2804	10747	6257	2163	11550	16858	10614	10177	8077	506	1425	920	5687	1715	1287	4026
5945828	MCI	3	2	84	8	1	0	2	25	4	1	16.6	1877	1703	4186	2407	1441	9533	9604	10447	2409	9099	6973	4345	5071	7805	1800	3080	3395	1752	2399	1173	7145	3578	11064	8099	2622	11716	18306	12760	8425	8696	568	2185	659	6004	2413	2730	5847
6004440	SCI	2	1	81	12	1	0	1	28	10	7	5.3	2240	1959	5351	3049	1291	8869	10284	8201	2309	12557	6569	6172	4748	9069	1456	1925	3521	1439	3495	2283	8854	3206	9693	8038	3021	13559	16597	13347	10984	8540	944	2698	1464	7089	2010	2027	4357
[truncated: 31 more columns]

## Sheet: thickness
ID	diagnosis	diagnosis	sex(M=1,F=2)	age	education	handedness(1=r,2=l)	ChEI	Fazekas	MMSE	LM ⅠA	LM ⅡA	ADAS	lh_bankssts_thickness	lh_caudalanteriorcingulate_thickness	lh_caudalmiddlefrontal_thickness	lh_cuneus_thickness	lh_entorhinal_thickness	lh_fusiform_thickness	lh_inferiorparietal_thickness	lh_inferiortemporal_thickness	lh_isthmuscingulate_thickness	lh_lateraloccipital_thickness	lh_lateralorbitofrontal_thickness	lh_lingual_thickness	lh_medialorbitofrontal_thickness	lh_middletemporal_thickness	lh_parahippocampal_thickness	lh_paracentral_thickness	lh_parsopercularis_thickness	lh_parsorbitalis_thickness	lh_parstriangularis_thickness	lh_pericalcarine_thickness	lh_postcentral_thickness	lh_posteriorcingulate_thickness	lh_precentral_thickness	lh_precuneus_thickness	lh_rostralanteriorcingulate_thickness	lh_rostralmiddlefrontal_thickness	lh_superiorfrontal_thickness	lh_superiorparietal_thickness	lh_superiortemporal_thickness	lh_supramarginal_thickness	lh_frontalpole_thickness	lh_temporalpole_thickness	lh_transversetemporal_thickness	lh_insula_thickness	rh_bankssts_thickness	rh_caudalanteriorcingulate_thickness	rh_caudalmiddlefrontal_thickness
5	NC	1	1	74	16	1	0	0	30	11	12		2.335	2.732	2.609	1.939	3.656	2.543	2.37	2.742	2.258	2.095	2.583	1.786	2.539	2.888	2.126	2.212	2.497	2.712	2.486	1.614	2.173	2.333	2.38	2.16	2.981	2.394	2.672	2.227	2.533	2.346	2.83	3.902	2.112	3.004	2.499	2.686	2.41
7	NC	1	2	69	14	1	0	0	30	11	11		2.241	2.219	2.518	1.964	3.284	2.551	2.469	2.927	2.618	2.249	2.853	1.859	2.558	2.768	1.901	2.364	2.387	2.754	2.63	1.506	1.976	2.43	2.489	2.414	2.961	2.535	2.713	2.349	2.615	2.672	3.091	3.527	2.397	3.136	2.37	2.366	2.476
8	NC	1	1	74	16	1	0	1	30	18	19		2.312	2.107	2.468	1.924	3.335	2.621	2.333	2.901	2.368	2.167	2.624	1.983	2.603	2.725	2.605	2.226	2.592	2.899	2.575	1.623	2.065	2.511	2.427	2.398	2.649	2.324	2.683	2.207	2.797	2.522	3.282	3.832	2.355	3.312	2.302	2.471	2.509
9	NC	1	2	70	12	1	0	1	30	9	10		2.265	2.602	2.187	1.892	3.314	2.518	2.251	2.856	2.15	2.088	2.776	1.879	2.412	2.688	2.506	2.383	2.594	2.618	2.516	1.496	2.054	2.487	2.568	2.261	3.036	2.41	2.589	2.315	2.893	2.519	3.096	4.112	2.08	3.181	2.432	2.443	2.347
10	NC	1	2	79	12	1	0	2	28	11	7		2.248	3.188	2.387	1.722	4.089	2.556	2.225	2.9	2.276	2.126	2.586	1.718	2.464	2.855	2.458	2.166	2.427	2.453	2.375	1.277	1.929	2.467	2.37	2.184	2.981	2.332	2.539	2.132	2.473	2.354	2.71	3.598	1.972	2.816	2.146	2.628	2.371
11	NC	1	1	86	8		0	0	26	7	7		2.013	2.497	2.311	1.786	2.621	2.181	2.097	2.37	2.037	1.968	2.167	1.678	1.957	2.544	1.932	1.908	2.241	2.075	2.155	1.638	1.77	2.297	1.981	1.856	2.292	1.903	2.184	1.822	2.166	2.234	2.342	2.768	1.813	2.518	1.951	2.474	2.198
18	NC	1	2	71	12	1	0	0	30	12	10		2.39	2.343	2.542	1.904	3.57	2.66	2.198	2.831	2.191	2.061	2.611	1.697	2.471	2.949	2.089	2.167	2.407	2.46	2.413	1.742	1.83	2.367	2.394	2.237	2.916	2.213	2.643	2.085	2.427	2.448	2.736	3.541	2.146	2.801	2.517	2.4	2.445
31	NC	1	2	80	12	1	0	1	30	10	13		2.418	3.03	2.349	1.779	3.323	2.419	2.132	2.682	2.512	2.058	2.64	1.842	2.372	2.716	2.135	2.015	2.559	2.546	2.393	1.623	1.959	2.332	2.341	2.042	2.924	2.224	2.593	1.998	2.469	2.397	2.708	3.265	2.018	3.059	2.599	3.19	2.486
49	NC	1	2	75	14	1	0	1	29	11	9		2.309	2.999	2.388	1.78	2.868	2.404	2.218	2.593	2.785	2.202	2.765	1.948	2.548	2.587	2.442	2.095	2.422	2.669	2.391	1.466	2.022	2.775	2.472	2.199	3.191	2.333	2.586	2.061	2.68	2.301	2.731	4.231	2.361	3.37	2.363	2.778	2.365
50	NC	1	2	74	14	1	0	0	30	12	13		2.454	2.79	2.385	1.681	3.589	2.726	2.281	2.801	2.326	2.28	2.518	1.802	2.536	2.834	2.452	2.033	2.389	2.675	2.435	1.619	1.845	2.351	2.315	2.218	2.932	2.187	2.497	2.078	2.658	2.4	2.806	4.214	2.045	3.182	2.263	2.449	2.466
57	NC	1	2	77	12	1	0	1	30	5	6		2.21	2.488	1.92	1.613	3.38	2.532	2.126	2.593	2.163	1.822	2.315	1.761	2.287	2.632	1.94	1.65	2.006	2.219	2.137	1.272	1.646	2.241	1.702	2.001	3.028	1.979	2.266	1.97	2.399	2.278	2.24	3.615	1.603	2.608	2.346	2.264	2.005
63	NC	1	1	75	16	1	0	1	30	15	15		2.426	2.486	2.446	1.791	3.475	2.399	2.258	2.583	2.173	2.142	2.525	1.755	2.541	2.738	2.688	2.181	2.505	2.655	2.451	1.555	1.896	2.364	2.264	2.279	3.116	2.347	2.717	2.135	2.401	2.267	2.78	3.97	2.126	2.814	2.38	2.886	2.24
68	NC	1	1	76	16	1	0	1	29	13	10		2.165	2.562	2.238	1.54	3.239	2.551	2.062	2.719	2.174	2.014	2.462	1.604	2.138	2.491	1.712	1.957	2.276	2.471	2.19	1.443	1.777	2.202	2.263	2.008	2.858	2.063	2.426	2.026	2.35	2.261	2.567	3.28	1.937	2.734	2.202	2.311	2.259
74	NC	1	2	75	14	1	0	1	30	6	6		2.32	2.76	2.502	1.729	3.136	2.505	2.173	2.68	2.188	2.016	2.662	1.63	2.494	2.8	2.102	2.274	2.587	2.755	2.669	1.507	2.123	2.515	2.306	2.184	3.211	2.523	2.716	2.17	2.609	2.352	2.357	3.754	2.233	3.079	2.422	2.728	2.403
78	NC	1	1	78	12	1	0	1	30	9	6		2.003	2.463	2.34	1.622	3.185	2.371	2.228	2.53	1.962	2.041	2.512	1.768	2.369	2.558	2.767	2.095	2.542	2.422	2.228	1.674	2.046	2.25	2.059	2.146	2.717	2.144	2.445	2.097	2.531	2.267	2.678	3.742	2.07	2.919	2.332	2.431	2.466
80	NC	1	2	73	9	1	0	1	26	7	9		2.331	2.605	2.473	1.952	3.287	2.781	2.505	3.07	2.613	2.4	2.644	2.029	2.684	2.883	2.885	2.156	2.458	2.93	2.644	1.443	2.007	2.515	2.35	2.333	3.09	2.306	2.808	2.315	2.885	2.649	2.936	3.992	2.417	3.271	2.508	2.588	2.595
81	NC	1	1	84	12	1	0	1	29	5	5		2.347	3.394	2.521	1.662	3.54	2.419	2.247	2.699	2.483	2.148	2.563	1.825	2.517	2.532	2.74	2.275	2.666	2.632	2.55	1.566	1.95	2.483	2.354	2.127	2.929	2.296	2.618	2.038	2.402	2.316	2.88	3.926	2.217	2.835	2.316	2.687	2.409
94	NC	1	2	67	12	1	0	0	27	11	12		2.419	3.293	2.525	1.909	3.499	2.78	2.46	2.994	2.444	2.191	2.861	1.844	2.729	2.802	2.927	2.353	2.668	2.944	2.529	1.571	2.261	2.48	2.654	2.348	2.951	2.382	2.714	2.167	2.689	2.482	3.115	3.549	2.34	3.191	2.481	2.783	2.581
104	NC	1	2	84	12	1	0	1	30	10	5		2.637	2.679	2.604	1.923	2.916	2.413	2.607	2.601	2.153	2.509	2.628	1.881	2.248	2.814	2.275	2.369	2.491	3.117	2.552	1.829	2.034	2.616	2.465	2.36	2.909	2.283	2.766	2.435	2.64	2.604	2.695	3.412	2.202	2.906	2.382	3.062	2.496
108	NC	1	1	77	9	1	0	0	27	9	6		2.171	2.477	2.318	1.577	3.119	2.469	2.148	2.575	2.36	1.902	2.414	1.824	2.36	2.519	2.51	2.064	2.615	2.388	2.536	1.324	1.854	2.425	2.158	2.164	3.236	2.027	2.534	2.03	2.508	2.307	2.679	3.521	1.701	2.828	2.375	2.394	2.385
112	NC	1	1	68	12	1	0	0	28	8	13		2.421	2.719	2.417	1.83	3.55	2.591	2.354	2.774	2.302	2.136	2.692	1.86	2.461	2.598	2.35	2.285	2.607	2.45	2.447	1.649	1.844	2.477	2.304	2.247	2.528	2.135	2.326	2.046	2.751	2.438	2.648	3.956	2.406	2.871	2.31	2.281	2.328
113	NC	1	2	67	12	1	0	1	28	11	11		2.349	3.143	2.504	1.8	3.596	2.646	2.385	2.883	2.463	2.19	2.433	1.834	2.674	2.714	2.87	2.129	2.457	2.802	2.478	1.616	2.028	2.539	2.345	2.404	3.056	2.493	2.907	2.307	2.745	2.49	2.971	3.894	2.456	2.493	2.294	2.725	2.678
118	NC	1	1	73	10	1	0	0	30	9	11		2.378	2.53	2.343	1.881	3.465	2.662	2.146	2.788	1.953	2.225	2.559	1.817	2.729	2.812	2.509	2.161	2.456	2.444	2.38	1.605	2.026	2.395	2.249	2.11	2.901	2.228	2.543	1.966	2.647	2.268	2.668	4.011	1.916	3.136	2.537	2.575	2.463
120	NC	1	1	78	14	1	0	1	29	11	10		2.459	2.5	2.432	2.033	3.629	2.718	2.381	2.973	2.467	2.334	2.814	2.023	2.753	2.876	2.266	2.121	2.527	2.72	2.535	1.566	2.104	2.66	2.433	2.263	2.773	2.438	2.649	2.228	2.713	2.503	2.848	3.423	2.411	3.067	2.523	2.921	2.638
121	NC	1	2	79	12	1	0	0	30	12	14		2.222	2.44	2.408	1.766	3.584	2.47	2.339	2.808	2.304	2.239	2.659	1.759	2.584	2.766	2.469	2.205	2.622	2.629	2.672	1.509	2.011	2.543	2.408	2.16	2.575	2.318	2.587	2.187	2.692	2.396	2.987	4.064	2.417	3.014	2.518	1.919	2.3
123	NC	1	2	85	10	1	0	1	30	11	11		2.141	2.313	2.229	1.636	3.211	2.285	1.945	2.294	2.017	1.824	2.097	1.477	2.071	2.475	2.444	1.796	2.148	2.1	2.046	1.422	1.824	2.194	2.131	1.935	2.565	2.049	2.432	1.919	2.299	2.103	2.534	3.295	1.703	2.705	2.227	2.238	2.214
126	NC	1	1	82	12	1	0	1	30	12	14		2.535	2.599	2.496	1.957	3.759	2.745	2.361	2.843	2.184	2.232	2.598	1.833	2.472	2.86	1.914	2.318	2.498	2.534	2.208	1.685	1.97	2.486	2.413	2.403	2.67	2.225	2.684	2.096	2.677	2.615	2.891	3.546	2.21	3.087	2.337	2.583	2.432
129	NC	1	2	72	12	1	0	1	26	7	7		2.418	2.376	2.439	1.867	3.374	2.482	2.367	2.751	2.403	2.399	2.562	1.842	2.419	3.002	2.522	2.151	2.809	2.423	2.331	1.625	1.916	2.291	2.341	2.203	2.332	2.403	2.62	2.195	2.478	2.446	2.759	3.728	2.137	3.003	2.686	2.903	2.36
133	NC	1	2	73	12	2	0	0	30	14	12		1.993	2.992	2.298	1.7	3.199	2.494	2.116	2.757	2.36	1.956	2.616	1.644	2.594	2.632	2.409	2.075	2.414	2.403	2.37	1.411	1.909	2.53	2.196	2.068	2.893	2.127	2.372	1.994	2.414	2.332	2.212	3.867	1.966	2.829	2.076	2.38	2.219
134	NC	1	1	80	8	1	0	1	30	15	15		2.239	2.631	2.505	1.759	3.003	2.58	2.179	2.935	2.409	2.276	2.688	1.848	2.436	2.565	2.225	2.035	2.635	2.359	2.301	1.532	1.973	2.4	2.361	2.237	2.791	2.253	2.639	2.134	2.589	2.332	2.86	3.76	2.026	3.138	2.384	3.15	2.338
138	NC	1	2	82	12	1	0	1	26	10	6		2.569	2.936	2.343	1.802	3.384	2.704	2.392	2.781	2.389	2.15	2.748	1.816	2.71	2.793	2.308	2.21	2.424	2.672	2.503	1.44	2.022	2.533	2.349	2.372	3.276	2.387	2.782	2.184	2.795	2.48	3.202	3.965	2.368	3.087	2.464	2.612	2.484
140	NC	1	1	79	12	1	0	0	27	8	7		2.41	2.677	2.391	1.79	3.255	2.671	2.272	2.842	2.177	2.181	2.668	1.857	2.501	2.693	1.854	2.072	2.561	2.646	2.401	1.538	2.007	2.594	2.221	2.375	3.114	2.291	2.658	2.111	2.667	2.51	2.61	3.497	2.051	2.974	2.481	2.392	2.328
145	NC	1	2	82	12	1	0	0	26	9	7		2.325	2.898	2.547	1.878	4.135	2.539	2.485	2.913	2.596	2.342	2.802	1.896	2.71	2.849	3.186	2.353	2.597	3.072	2.564	1.54	2.155	2.734	2.465	2.517	2.768	2.515	2.784	2.41	2.848	2.559	3.137	3.64	2.682	3.202	2.658	2.626	2.5
146	NC	1	2	71	12		0	0	26	12	8		2.285	2.592	2.354	1.816	3.501	2.667	2.363	2.902	2.515	2.125	2.511	1.939	2.552	2.874	2.14	2.254	2.355	2.785	2.515	1.569	2.035	2.5	2.432	2.184	2.569	2.386	2.71	2.091	2.639	2.373	3.09	3.763	2.184	2.914	2.397	2.754	2.324
150	NC	1	2	72	12	1	0	1	30	10	10		2.359	2.16	2.321	1.647	3.738	2.539	2.128	2.617	2.449	2.091	2.36	1.876	2.416	2.586	2.708	2.084	2.542	2.486	2.415	1.676	1.937	2.543	2.315	2.051	2.754	2.268	2.51	2.044	2.549	2.364	2.554	3.361	2.333	3.067	2.289	3.135	2.351
152	NC	1	1	69	12	1	0	2	30	15	13		2.242	2.243	2.209	1.761	3.149	2.465	2.149	2.505	2.373	2.02	2.418	1.813	2.4	2.457	2.079	1.918	2.467	2.143	2.346	1.436	1.998	2.516	2.099	2.154	2.733	2.082	2.393	2.092	2.455	2.361	2.529	3.409	2.178	3.018	2.167	2.282	2.19
155	NC	1	1	68	14	2	0	0	30	11	8		2.303	2.696	2.426	2.12	3.735	2.724	2.304	2.746	2.33	2.252	2.787	1.998	2.629	2.792	3.06	2.232	2.545	2.244	2.512	1.791	1.931	2.458	2.387	2.189	3.268	2.44	2.572	2.069	2.518	2.353	2.597	3.886	2.194	3.025	2.281	3.43	2.41
157	NC	1	2	70	9	1	0	0	30	14	11		2.526	3.118	2.653	1.893	3.111	2.569	2.555	2.747	2.606	2.246	2.86	1.938	2.722	2.92	3.344	2.473	2.646	2.808	2.62	1.634	2.068	2.669	2.541	2.318	3.146	2.412	2.865	2.241	2.627	2.552	2.874	3.69	2.149	3.011	2.53	2.727	2.751
158	NC	1	1	75	12	1	0	1	27	13	15		2.317	2.353	2.285	1.634	3.062	2.373	2.247	2.605	2.223	1.932	2.588	1.649	2.209	2.579	2.194	2.152	2.363	2.297	2.239	1.414	1.865	2.375	2.143	2.068	2.543	2.106	2.458	2.104	2.452	2.395	2.227	3.132	1.891	2.863	2.128	2.252	2.172
159	NC	1	1	72	16	1	0	0	30	14	11		2.141	2.687	2.354	1.672	3.602	2.465	2.129	2.535	1.973	2.087	2.616	1.845	2.505	2.515	2.012	2.192	2.482	2.262	2.327	1.433	1.976	2.448	2.397	2.064	2.85	2.254	2.582	2.064	2.62	2.306	2.534	3.969	2.114	3.001	2.448	2.726	2.48
161	NC	1	2	67	12		0	1	30	13	13		2.356	2.93	2.626	2.021	3.794	2.687	2.385	2.788	2.38	2.367	2.639	2.047	2.377	2.64	2.633	2.495	2.604	2.946	2.525	1.838	2.263	2.665	2.499	2.429	2.711	2.406	2.765	2.365	2.653	2.453	2.63	4.048	2.173	2.952	2.496	2.929	2.638
68080	MCI	3	2	79	16	1	0	2	25	1	0	14	2.406	2.711	2.348	1.759	2.433	2.519	2.393	2.483	2.042	2.134	2.595	1.896	2.052	2.617	2.753	2.291	2.564	2.607	2.246	1.388	2.159	2.616	2.384	2.1	2.402	2.155	2.337	2.14	2.645	2.371	2.73	3.303	2.202	2.704	2.699	2.459	2.391
71617	AD	4	1	76	8		0	1	22	0	0	12	2.053	2.438	1.454	1.48	2.185	2.186	1.783	2.424	1.945	1.755	2.144	1.681	2.073	2.358	2.159	1.764	2.179	1.803	2.106	1.262	1.779	1.957	1.495	1.735	2.458	1.84	2.021	1.639	2.26	1.852	2.082	2.802	1.644	2.552	2.028	2.619	1.879
84034	MCI	3	2	74	12	1	0	2	26	1	1	12.7	2.376	2.384	2.197	1.65	2.479	2.29	1.931	2.413	2.058	1.787	2.265	1.626	1.959	2.636	1.717	1.887	2.187	2.158	2.297	1.349	1.635	2.095	1.96	1.943	2.391	1.932	2.293	1.9	2.359	2.007	2.491	3.305	1.782	2.756	2.209	2.596	2.138
99031	SCI	2	1	77	12	1	1	1	27	5	5	4.4	2.251	2.795	2.319	1.969	3.688	2.504	2.209	2.682	2.142	2.053	2.631	1.816	2.539	2.637	2.979	2.126	2.261	2.236	2.077	1.759	1.858	2.358	2.338	2.241	2.87	2.197	2.551	1.99	2.572	2.263	2.748	3.962	1.87	2.851	2.185	2.533	2.436
336572	MCI	3	2	76	12	1	0	1	28	5	3	6	2.242	2.767	2.299	1.89	3.176	2.464	2.249	2.569	2.292	1.981	2.663	1.745	2.434	2.739	2.483	2.098	2.426	2.656	2.388	1.507	1.95	2.385	2.333	2.192	2.843	2.159	2.455	2.104	2.528	2.369	2.984	3.695	2.232	3.022	2.305	2.493	2.177
464414	MCI	3	2	77	8	1	0	0	24	2	0	12	2.43	2.926	2.546	1.667	3.21	2.555	2.29	2.646	2.332	2.037	2.559	1.873	2.304	2.771	2.718	2.052	2.568	2.834	2.401	1.586	2.289	2.356	2.55	2.132	2.978	2.292	2.617	2.139	2.809	2.45	2.992	4.099	2.354	3.138	2.681	2.072	2.456
470911	SCI	2	2	72	9	1	0	0	29	12	7	5.6	2.103	2.967	2.378	1.795	2.98	2.584	2.19	2.671	2.241	2.212	2.624	1.779	2.413	2.52	1.653	1.937	2.459	2.631	2.328	1.527	2.017	2.351	2.306	2.21	3.089	2.223	2.606	2.119	2.612	2.497	2.532	3.897	2.289	3.001	2.303	2.755	2.29
522848	MCI	3	2	57	16	1	0	0	28	5	4	8.3	2.175	2.913	2.084	1.984	2.974	2.633	2.005	2.675	2.094	2.349	2.383	1.964	2.266	2.503	2.33	2.184	2.368	2.613	2.153	1.591	1.943	2.49	2.295	2.149	2.571	2.076	2.384	2.027	2.672	2.32	2.648	3.825	2.278	2.891	2.264	2.427	2.226
603694	MCI	3	2	69	9	1	0	0	27	6	3	5.3	2.272	2.908	2.786	1.969	3.431	2.599	2.377	2.96	2.611	2.187	2.734	1.968	2.727	2.851	2.804	2.245	2.693	2.883	2.587	1.847	2.265	2.699	2.707	2.395	2.876	2.602	3.007	2.344	2.643	2.432	3.242	3.732	2.203	2.893	2.597	2.923	2.673
671975	MCI	3	2	66	12	1	0	1	29	0	0	11.4	2.47	2.515	2.585	1.976	3.274	2.565	2.479	2.914	2.399	1.933	2.632	1.946	2.504	2.946	2.626	2.379	2.674	2.754	2.487	1.7	2.044	2.448	2.627	2.32	3.201	2.546	2.832	2.124	2.782	2.541	3.074	3.798	2.392	3.019	2.499	2.644	2.641
822736	MCI	3	2	73	9	1	1	0	25	2	0	10.4	2.307	2.658	2.429	1.729	3.748	2.564	2.212	2.465	2.635	2.118	2.629	1.936	2.304	2.672	2.224	2.182	2.593	2.527	2.114	1.632	2.016	2.876	2.394	2.2	2.666	2.099	2.663	2.056	2.628	2.414	2.744	4.274	2.235	3.223	2.562	2.464	2.506
834769	AD	4	2	59	9	1	1	1	23	3	0	15.7	2.125	2.905	2.46	1.69	2.712	2.333	2.128	2.696	2.193	2.051	2.576	1.669	2.355	2.807	2.406	2.195	2.644	3.067	2.66	1.444	2.061	2.426	2.368	2.09	2.633	2.372	2.822	1.948	2.774	2.451	3.001	3.818	2.499	3.178	2.18	2.794	2.421
840335	SCI	2	2	69	12	1	0	1	30	9	7	3.7	2.017	2.717	2.391	1.841	3.793	2.708	2.394	3.118	2.242	2.188	2.528	1.772	2.512	2.757	1.954	1.985	2.479	2.773	2.437	1.494	1.826	2.285	2.295	2.264	2.922	2.295	2.629	2.129	2.579	2.497	2.777	3.731	2.068	2.927	2.298	2.212	2.629
867667	SCI	2	2	71	14	1	0	0	30	13	9	4.6	2.424	2.585	2.543	1.826	3.251	2.673	2.514	2.832	2.413	2.135	2.787	1.695	2.5	2.837	2.778	2.251	2.481	2.961	2.518	1.656	2.107	2.543	2.514	2.37	2.928	2.438	2.764	2.245	2.736	2.613	3.091	3.754	2.17	2.945	2.732	2.938	2.631
939617	AD	4	1	79	8	1	0	1	21	2	0	16	2.075	2.403	2.284	1.765	2.335	2.183	2.13	2.498	2.2	2.035	2.352	1.728	2.165	2.602	1.962	1.974	2.229	2.165	2.143	1.591	1.8	2.363	2.012	2.036	2.527	1.992	2.286	1.953	2.096	2.291	2.456	2.737	1.942	2.813	2.229	2.334	2.142
944181	AD	4	2	75	9		1	1	16	0	0	33	2.158	2.558	2.461	1.741	2.702	2.297	2.058	2.365	1.913	1.975	2.19	1.544	2.013	2.485	2.075	2.12	2.428	2.371	2.327	1.563	1.876	2.09	2.031	2.105	2.531	2.037	2.489	2.032	2.418	2.376	2.466	3.074	2.184	2.412	2.271	2.892	2.19
983829	MCI	3	1	82	9	1	0	1	28	4	1	10.4	2.433	3.211	2.476	1.827	3.242	2.748	2.417	2.779	2.257	2.222	2.652	1.791	2.63	2.93	2.38	2.299	2.685	3.069	2.419	1.645	2.239	2.604	2.382	2.333	3.473	2.389	2.779	2.237	2.771	2.538	3.291	4.114	2.43	3.378	2.651	3.49	2.429
1024337	AD	4	2	82	8	1	1	1	23	0	0	16	2.302	2.553	2.371	1.829	2.699	2.575	2.221	2.613	2.538	2.06	2.612	1.864	2.312	2.634	2.18	2.099	2.475	2.773	2.596	1.546	1.807	2.414	2.271	2.111	2.897	2.282	2.475	2.094	2.586	2.365	2.768	3.526	2.317	2.888	2.376	2.811	2.318
1054716	AD	4	1	73	9	1	0	2	22	2	0	13.4	2.28	2.567	2.249	1.733	2.555	2.457	2.217	2.491	2.212	1.97	2.417	1.589	2.164	2.675	1.791	2.092	2.718	2.345	2.295	1.406	1.869	2.262	2.089	2.174	2.58	2.122	2.473	2.148	2.422	2.338	2.683	3.813	2.023	2.881	2.134	2.19	2.34
1116444	SCI	2	2	72	14	1	0	1	28	17	14	8	2.196	2.835	2.336	1.794	3.457	2.536	2.203	2.75	2.24	2.148	2.483	1.761	2.349	2.716	2.423	2.233	2.469	2.475	2.529	1.511	2.165	2.576	2.408	2.248	2.618	2.179	2.625	2.21	2.743	2.361	2.177	3.592	2.306	3.2	2.524	2.894	2.54
1135091	SCI	2	2	78	12	1	0	1	28	14	12	8	2.422	2.739	2.603	1.754	2.77	2.536	2.442	2.694	2.356	2.183	2.646	1.744	2.471	2.623	2.114	2.339	2.421	2.632	2.528	1.518	2.154	2.337	2.486	2.258	2.845	2.416	2.847	2.323	2.633	2.543	3.303	3.708	2.254	2.91	2.363	2.612	2.457
1155539	AD	4	2	75	9	1	1	0	18	3	1	21.7	2.435	2.71	2.404	2.006	2.285	2.739	2.504	2.702	2.419	2.359	2.478	2.029	2.47	2.704	1.965	2.262	2.409	2.875	2.351	1.751	2.042	2.37	2.419	2.345	2.5	2.24	2.68	2.401	2.732	2.433	2.771	3.717	2.504	2.941	2.225	2.465	2.409
1229621	SCI	2	1	60	9	1	0	0	28	8	6	6.4	2.387	2.381	2.475	2.004	3.882	2.741	2.422	2.74	2.386	2.307	2.746	1.918	2.555	2.873	2.554	2.358	2.567	2.428	2.485	1.744	1.818	2.326	2.089	2.316	2.943	2.25	2.601	1.871	2.697	2.46	2.623	4.093	2.544	3.082	2.442	2.497	2.582
1246224	AD	4	2	67	12	1	0	2	22	0	0	13	2.197	3.175	2.557	1.869	3.523	2.671	2.303	2.868	2.261	2.277	2.492	1.781	2.292	2.847	2.66	2.234	2.571	2.683	2.547	1.685	1.994	2.27	2.567	2.28	2.834	2.245	2.751	2.177	2.588	2.568	2.68	3.419	2.147	3.023	2.347	2.624	2.53
1300482	AD	4	2	67	12	1	0	0	22	3	0	14.3	2.094	3.276	2.305	2.016	2.458	2.445	2.254	2.699	2.178	2.169	2.307	1.808	2.327	2.744	2.035	2.222	2.615	2.578	2.441	1.566	2.034	2.337	2.418	2.12	2.814	2.31	2.629	2.112	2.598	2.49	2.849	3.173	2.453	3.036	2.025	2.407	2.183
1309617	MCI	3	2	76	12	2	0	0	26	2	0	10.3	2.375	2.396	2.628	2.065	3.135	2.4	2.4	2.693	2.284	2.254	2.45	1.735	2.365	2.985	1.987	2.362	2.55	2.734	2.658	1.58	2.109	2.292	2.509	2.438	2.623	2.383	2.827	2.454	2.549	2.541	2.573	3.481	2	3.068	2.388	2.6	2.637
1545485	SCI	2	1	76	12	1	0	1	29	12	9	4.3	2.214	2.737	2.275	1.661	3.425	2.457	2.221	2.633	2.264	1.984	2.461	1.571	2.47	2.781	2.238	2.144	2.422	2.258	2.273	1.408	1.978	2.503	2.148	2.25	2.752	2.273	2.438	2.112	2.422	2.281	2.552	3.68	2.117	2.879	2.279	2.276	2.227
1641875	MCI	3	2	77	12	1	0	1	28	0	0	10	2.377	2.709	2.305	2.565	3.079	2.67	2.176	2.661	2.608	2.457	2.981	2.097	2.511	2.827	2.282	2.201	2.597	2.754	2.473	1.925	2.029	2.559	2.402	2.524	3.226	2.268	2.528	2.177	2.559	2.523	2.869	3.595	2.052	3.064	2.419	2.498	2.433
1656937	MCI	3	2	80	11	1	0	1	26	4	0	11	2.448	2.76	2.417	2.085	3.093	2.542	2.547	2.686	2.303	2.37	2.396	1.976	2.113	2.601	2.772	2.275	2.42	2.59	2.461	1.827	1.969	2.478	2.465	2.457	2.386	2.22	2.608	2.429	2.619	2.457	2.719	3.286	2.103	3.007	2.433	2.656	2.436
1693824	SCI	2	2	58	16	1	0	2	30	20	18	3.7	2.492	2.653	2.156	1.925	3.812	2.884	2.409	2.84	2.279	2.275	2.591	1.88	2.519	2.733	2.86	2.461	2.395	2.582	2.548	1.581	2.101	2.41	2.457	2.415	2.552	2.156	2.572	2.177	2.977	2.392	2.429	3.665	2.223	2.937	2.368	2.466	2.268
1713370	SCI	2	2	62	12	1	0	0	30	17	13	3	2.532	2.746	2.724	2.296	3.835	2.68	2.509	3.118	2.367	2.406	2.836	2.139	2.723	3.067	2.557	2.299	2.62	3.142	2.984	2.001	2.262	2.559	2.598	2.379	2.869	2.761	2.926	2.252	2.722	2.689	2.908	4.032	2.43	2.906	2.52	2.574	2.636
2052539	MCI	3	2	85	11	1	0	1	24	6	0	14.3	2.295	2.749	2.324	1.979	2.902	2.479	2.138	2.566	2.376	2.19	2.501	1.702	2.316	2.783	2.968	1.689	2.23	2.923	2.04	1.49	1.86	2.404	2.164	1.979	2.921	2.223	2.606	1.963	2.475	2.294	2.743	4.063	2.217	3.155	2.376	2.528	2.421
2095751	AD	4	2	77	8	1	0	1	23	3	0	15.3	2.393	2.559	2.343	1.791	2.667	2.373	2.271	2.678	2.36	1.914	2.604	1.777	2.357	2.677	1.829	2.118	2.42	2.636	2.359	1.547	1.791	2.394	2.429	2.103	2.739	2.041	2.478	1.974	2.544	2.336	2.185	3.717	2.064	2.845	2.364	2.299	2.541
2105217	SCI	2	2	79	11	1	0	1	29	8	6	6.4	2.48	2.69	2.233	1.831	3.566	2.333	2.164	2.792	2.085	2.091	2.504	1.81	2.194	2.818	2.428	2.069	2.374	2.377	2.208	1.706	2.107	2.445	2.111	2.081	2.858	2.165	2.465	1.988	2.498	2.378	2.758	3.407	2.034	2.9	2.484	2.762	2.199
2132222	AD	4	2	69	16	1	1	1	19	0	0	34	2.268	2.63	2.335	1.874	2.445	2.391	2.136	2.555	1.776	2.31	2.371	1.845	2.151	2.487	1.888	2.154	2.467	2.198	2.285	1.595	1.884	2.187	2.296	1.992	2.546	2.143	2.4	2.074	2.355	2.264	2.349	2.876	2.288	2.711	2.18	2.074	2.406
2148307	SCI	2	2	63	12	1	0	1	26	13	11	3.7	2.203	2.696	2.527	2.103	3.668	2.661	2.402	2.61	2.384	2.556	2.58	1.986	2.474	2.657	2.787	2.566	2.606	2.283	2.449	1.819	2.115	2.591	2.441	2.499	2.562	2.378	2.752	2.52	2.634	2.455	2.237	3.447	2.341	2.936	2.357	2.478	2.49
2234491	AD	4	2	82	11	1	0	1	23	5	0	13.4	2.004	2.223	2.375	1.572	2.092	2.358	1.843	2.452	2.28	1.793	2.303	1.576	1.937	2.278	2.008	1.803	2.404	2.558	2.217	1.229	1.888	2.121	1.776	1.799	2.267	2.054	2.296	1.786	2.234	1.962	2.727	3.372	1.7	2.798	2.417	1.942	2.163
2272482	SCI	2	2	65	14	1	0	0	30	19	14	4.7	2.368	2.766	2.439	1.768	3.303	2.631	2.42	2.748	2.495	2.156	2.569	1.916	2.415	2.892	2.847	2.039	2.468	2.731	2.403	1.579	1.774	2.485	2.303	2.258	2.639	2.391	2.673	2.088	2.803	2.461	2.88	3.996	1.938	2.817	2.421	2.471	2.299
2293790	MCI	3	2	75	12	1	1	0	28	7	3	6.6	2.357	3.051	2.467	1.937	2.936	2.529	2.246	2.643	2.284	2.302	2.652	1.819	2.506	2.889	2.361	2.267	2.471	2.666	2.494	1.751	2.157	2.565	2.51	2.165	2.811	2.446	2.742	2.113	2.531	2.352	3.01	3.74	2.355	2.92	2.43	2.538	2.573
2418134	MCI	3	1	74	16	1	1	1	26	3	0	21.7	2.169	2.727	2.214	1.861	2.577	2.504	2.181	2.762	1.982	2.147	2.288	1.914	2.199	2.782	2.159	2.121	2.459	2.386	2.232	1.793	1.909	2.176	2.246	2.065	2.66	2.177	2.388	2.059	2.455	2.334	2.436	2.887	2.078	2.717	1.77	2.319	2.224
2541271	AD	4	2	78	12	1	0	1	23	6	0	9	2.202	2.779	2.317	1.879	2.485	2.44	2.211	2.513	2.033	2.121	2.585	1.861	2.377	2.626	2.185	2.157	2.535	2.389	2.236	1.582	1.859	2.37	2.256	2.202	2.679	2.183	2.528	2.132	2.419	2.293	2.7	3.491	1.975	2.693	2.402	2.416	2.331
2596571	SCI	2	2	67	12	2	0	1	26	12	9	7.6	2.401	2.597	2.418	1.787	3.521	2.644	2.557	2.865	2.261	2.372	2.614	1.889	2.379	2.817	3.135	2.34	2.534	2.809	2.318	1.441	2.143	2.442	2.4	2.306	3.015	2.257	2.686	2.241	2.641	2.445	2.766	3.68	2.181	2.866	2.441	2.839	2.357
2724804	SCI	2	2	66	12		0	0	25	8	6	4	2.272	2.348	2.482	1.837	2.982	2.609	2.355	2.757	2.139	2.101	2.516	1.82	2.29	2.657	2.013	2.074	2.489	2.538	2.285	1.59	2.142	2.347	2.476	2.196	2.687	2.365	2.53	2.065	2.463	2.369	2.494	3.333	2.259	2.92	2.592	2.323	2.412
2749238	SCI	2	1	62	16	1	0	0	28	11	8	5.6	2.676	2.546	2.579	1.986	3.56	2.32	2.321	3.01	2.478	2.22	2.838	1.967	2.465	2.997	2.297	2.333	2.515	3.273	2.473	1.76	2.047	2.389	2.572	2.337	2.621	2.4	2.737	2.195	2.789	2.577	2.582	3.801	2.179	2.834	2.468	2.716	2.546
2926415	MCI	3	1	79	12	1	1	0	27	10	0	8.4	2.28	2.479	2.378	1.595	1.867	2.393	2.233	2.546	2.072	2.022	2.34	1.668	2.159	2.555	2.208	2.117	2.471	2.402	2.188	1.472	1.904	2.462	2.339	2.035	2.485	2.197	2.446	2.017	2.436	2.305	2.597	2.333	2.219	2.823	2.383	2.628	2.356
3011275	SCI	2	2	75	12	1	0	0	28	7	5	4.6	2.267	2.963	2.25	1.964	2.862	2.68	2.211	2.416	2.553	2.107	2.518	1.968	2.364	2.495	2.32	2.167	2.58	2.205	2.311	1.733	2.029	2.372	2.268	2.21	3.06	2.28	2.649	2.086	2.573	2.321	3.072	3.209	2.315	2.89	2.317	2.53	2.352
3053202	AD	4	2	79	11	1	0	1	17	5	2	17	2.11	2.516	1.994	1.716	2.456	2.49	2.468	2.596	2.089	2.165	2.413	1.694	2.241	2.662	1.911	1.97	2.272	2.313	2.399	1.498	1.709	2.447	1.892	2.385	2.82	2.071	2.373	2.341	2.371	2.462	2.296	3.726	2.214	2.872	2.56	2.701	2.232
3068625	AD	4	2	86	11	1	0	1	23	0	0	17.4	2.271	2.642	1.981	2.33	2.222	2.229	2.049	2.697	3.061	2.371	2.788	2.096	2.858	2.42	1.962	2.213	2.656	2.667	2.525	1.841	2.287	2.357	2.278	2.618	2.944	2.421	2.634	2.322	2.402	2.292	2.804	2.76	2.197	2.873	2.683	2.858	2.218
3286843	MCI	3	2	68	9	1	0	0	24	1	0	16.3	2.369	3.03	2.427	2.21	2.898	2.751	2.693	2.862	2.554	2.535	2.847	2.264	2.994	2.918	2.575	2.258	2.37	2.646	2.357	1.728	2.178	2.5	2.308	2.347	2.891	2.339	2.798	2.357	2.65	2.592	3.093	3.781	2.085	3.26	2.47	2.856	2.444
3479293	AD	4	2	73	16	1	0	0	19	3	0	21.3	2.375	2.396	2.628	2.065	3.135	2.4	2.4	2.693	2.284	2.254	2.45	1.735	2.365	2.985	1.987	2.362	2.55	2.734	2.658	1.58	2.109	2.292	2.509	2.438	2.623	2.383	2.827	2.454	2.549	2.541	2.573	3.481	2	3.068	2.388	2.6	2.637
3542165	SCI	2	2	67	12	1	0	0	30	16	14	0.7	2.188	3.133	2.18	1.777	3.833	2.526	2.284	2.701	2.534	2.115	2.681	1.831	2.565	2.602	2.533	2.12	2.532	2.952	2.279	1.472	1.873	2.395	2.292	2.16	2.956	2.148	2.524	2.1	2.543	2.328	3.002	3.356	2.167	2.863	2.375	2.271	2.283
3548473	AD	4	2	61	12	1	1	0	21	0	0	17.3	2.165	2.505	2.161	1.703	2.344	2.146	2.103	2.037	1.951	1.998	2.137	1.822	2.461	2.395	2.525	2.093	2.117	2.491	2.401	1.602	1.711	2.088	2.052	1.923	2.534	2.081	2.411	1.94	2.342	2.061	2.733	3.281	1.621	2.726	2.404	2.649	2.354
3991466	MCI	3	2	73	12	1	0	2	28	6	0	9.3	2.318	2.271	2.228	1.8	3.03	2.671	2.282	2.651	2.277	2.142	2.304	1.766	2.225	2.742	2.854	2.043	2.316	2.819	2.497	1.604	2.084	2.232	2.217	2.171	2.628	2.216	2.504	2.119	2.707	2.385	3.21	3.528	2.375	2.822	2.276	2.334	2.439
4045386	MCI	3	2	65	12	1	0	1	28	2	0	6.4	2.341	2.911	2.396	1.782	1.764	2.596	2.538	2.584	2.355	2.149	2.827	1.92	2.566	2.673	1.739	2.465	2.466	2.595	2.477	1.619	2.127	2.866	2.553	2.282	2.819	2.306	2.675	2.184	2.432	2.489	3.04	2.278	2.18	3.016	2.471	2.276	2.59
4173406	MCI	3	1	78	9	1	1	1	24	3	0	11	2.221	2.383	2.408	1.738	2.574	2.43	2.151	2.796	2.454	2.116	2.43	1.621	2.475	2.668	2.581	2.03	2.448	2.838	2.373	1.43	1.732	2.435	2.12	2.017	2.799	2.104	2.48	2.07	2.431	2.242	2.165	3.338	2.053	3.101	2.185	3.121	2.357
4175051	AD	4	1	84	12	1	0	1	22	2	0	18.4	2.428	2.695	2.194	2.085	2.097	2.257	1.905	2.441	2.041	2.166	2.786	1.931	2.498	2.428	2.316	2.067	2.371	2.573	2.323	1.943	1.887	2.153	1.975	2.152	2.712	2.429	2.406	2.122	2.017	2.019	3.427	2.686	1.936	2.565	2.27	2.65	2.454
4202431	SCI	2	2	71	9	1	0	1	29	13	6	5.6	2.438	3.33	2.468	2.055	2.993	2.426	2.403	2.71	2.488	2.29	2.545	1.821	2.182	2.637	3.262	2.176	2.513	2.525	2.378	1.622	2.068	2.535	2.498	2.393	2.62	2.337	2.648	2.352	2.711	2.478	2.705	3.641	2.241	2.733	2.395	2.598	2.618
4255097	MCI	3	2	85	8	1	0	1	27	0	0	12	2.325	2.832	2.359	1.982	2.303	2.51	2.309	2.67	2.479	2.228	2.626	1.945	2.1	2.759	1.8	2.363	2.359	2.604	2.273	1.571	1.988	2.504	2.331	2.304	2.836	2.312	2.97	2.248	2.57	2.329	2.393	3.391	2.017	2.805	2.633	2.572	2.648
4394551	MCI	3	2	63	12	1	0	0	26	1	1	10.7	2.138	2.924	2.386	2.081	3.182	2.553	2.332	2.534	2.203	2.095	2.529	1.875	2.287	2.701	2.356	2.454	2.556	2.632	2.476	1.86	2.11	2.514	2.469	2.297	2.824	2.293	2.719	2.204	2.595	2.483	2.802	3.557	2.259	3.002	2.551	2.896	2.585
4470664	AD	4	1	68	10	1	0	0	23	4	0	20.6	2.288	2.262	2.287	1.757	2.699	2.496	2.063	2.499	2.169	1.942	2.471	1.822	2.414	2.585	2.034	2.069	2.437	2.632	2.246	1.391	1.881	2.371	2.139	2.128	2.61	2.224	2.462	2.041	2.625	2.266	2.653	3.169	2.138	2.822	2.375	2.144	2.31
4494067	SCI	2	2	68	16	1	0	1	30	10	6	5.3	2.457	2.58	2.501	1.903	3.143	2.795	2.592	3.036	2.706	2.298	2.664	1.892	2.634	2.931	3.261	2.449	2.56	2.68	2.433	1.692	2.344	2.688	2.529	2.519	2.905	2.401	2.777	2.397	2.914	2.723	3.056	4.194	2.447	3.198	2.261	2.517	2.473
4510984	AD	4	2	83	8	1	0	2	16	0	0	20.7	2.209	2.599	2.116	1.641	2.053	2.005	1.979	2.368	1.769	1.653	2.183	1.665	2.065	2.291	1.66	2.043	2.208	2.078	1.95	1.403	1.793	2.006	2.035	1.895	2.224	1.964	2.205	1.867	2.145	2.068	2.221	2.383	1.873	2.731	2.038	2.208	1.848
4591844	MCI	3	1	73	16	1	1	1	27	2	0	9	2.007	1.54	2.276	2.08	2.209	2.25	2.246	2.431	1.827	2.146	2.363	1.847	2.029	2.264	1.696	2.219	2.25	2.24	2.321	1.586	1.986	2.097	2.265	2.031	2.045	2.04	2.361	2.041	2.175	2.156	2.706	2.708	1.989	2.503	2.335	1.555	2.26
4600207	MCI	3	2	72	16	1	0	0	25	6	2	11.3	2.563	3.046	2.401	2.035	2.538	2.64	2.43	2.714	2.37	2.241	2.641	1.97	2.57	2.815	2.6	2.312	2.566	2.59	2.331	1.721	2.086	2.428	2.402	2.277	3.1	2.462	2.727	2.225	2.667	2.558	3.038	4.207	2.114	2.962	2.524	2.713	2.596
4776101	MCI	3	1	79	16	1	1	2	24	2	2	10.4	2.347	2.749	2.61	1.989	3.174	2.38	2.34	2.603	1.99	2.265	2.416	1.72	2.118	2.604	2.168	2.268	2.533	2.526	2.258	1.489	1.954	2.422	2.383	2.227	2.911	2.236	2.691	2.366	2.401	2.352	2.455	3.436	1.901	2.782	2.015	2.074	2.499
4959299	AD	4	1	69	16	1	1	0	17	0	0	26.4	1.553	2.078	1.976	1.565	2.007	2.084	1.726	1.983	1.654	1.829	2.007	1.732	1.895	1.766	1.998	1.597	1.824	2.001	1.654	1.444	1.535	1.75	1.908	1.746	1.99	1.722	2.03	1.649	1.836	1.788	1.679	2.518	1.597	2.083	1.535	1.889	1.86
4970179	AD	4	1	74	16	1	1	0	20	1	0	12	2.081	2.634	2.367	2.022	2.65	2.407	2.165	2.55	2.24	2.099	2.802	1.781	2.486	2.609	2.275	2.012	2.315	2.603	2.367	1.723	1.912	2.223	2.295	2.125	3.208	2.225	2.506	2.006	2.322	2.364	2.731	3.369	1.94	3.209	2.235	2.462	2.508
4996119	MCI	3	2	78	8	1	1	0	25	0	0	21.7	2.322	2.234	2.619	1.87	2.879	2.346	2.338	2.787	2.419	2.174	2.465	1.745	2.288	2.721	1.793	2.314	2.615	2.383	2.653	1.569	2.245	2.235	2.467	2.213	2.781	2.361	2.65	2.204	2.795	2.536	2.718	3.531	2.387	3.195	2.323	2.723	2.519
5038308	MCI	3	2	69	12	1	1	2	28	0	0	17.4	2.178	3.147	2.432	1.899	2.636	2.519	2.181	2.776	2.015	2.173	2.409	1.968	2.425	2.694	2.301	2.369	2.516	2.639	2.458	1.64	1.943	2.39	2.441	2.171	3.282	2.2	2.57	2.189	2.583	2.418	2.764	3.467	2.462	2.945	2.383	2.438	2.316
5060192	SCI	2	2	79	12	1	0	1	26	8	6	12	2.044	2.709	2.249	1.564	3.384	2.29	2.031	2.38	2.411	1.783	2.263	1.714	2.379	2.276	2.3	1.91	2.018	2.273	2.1	1.267	1.578	2.329	1.952	1.892	2.971	2.031	2.409	1.881	2.217	2.003	2.949	3.097	1.786	2.583	1.936	2.691	1.968
5170818	AD	4	2	75	16	1	0	0	23	0	0	25	2.296	2.616	2.412	1.837	2.956	2.694	2.295	2.851	2.218	2.226	2.502	1.917	2.482	2.718	2.148	2.199	2.461	2.669	2.286	1.685	2.111	2.532	2.468	2.082	2.652	2.252	2.525	2.088	2.698	2.506	2.776	3.596	2.413	2.793	2.561	2.648	2.457
5186544	SCI	2	1	84	12	1	1	2	27	13	9	8.6	1.852	2.863	2.096	1.592	2.609	2.136	1.92	2.257	1.779	1.792	1.978	1.626	1.963	2.105	1.702	1.672	2.143	2.306	2.1	1.34	1.808	1.886	1.967	1.663	2.643	2.067	2.368	1.899	2.089	1.915	1.924	2.771	1.714	2.082	2.158	2.846	2.057
5210119	SCI	2	1	56	16	1	0	0	30	17	15		2.707	2.429	2.442	1.866	3.118	2.707	2.486	3.064	2.307	2.228	2.625	1.911	2.661	2.951	2.226	2.307	2.496	2.832	2.45	1.652	2.022	2.763	2.529	2.399	2.933	2.369	2.76	2.221	2.793	2.576	2.679	4.027	1.867	3.141	2.52	2.379	2.542
5222371	AD	4	2	78	12	1	1	1	22	0	0	19.7	2.053	2.808	2.431	2.043	3.178	2.351	2.128	2.453	2.125	2.181	2.633	1.886	2.502	2.625	2.735	2.352	2.528	2.758	2.52	1.607	2.057	2.393	2.421	2.038	3.137	2.267	2.593	1.997	2.515	2.33	2.762	3.395	2.023	2.743	2.397	2.962	2.47
5232031	AD	4	2	71	9	1	1	1	21	1	0	21	1.841	2.716	1.962	1.744	1.699	2.597	2.008	2.587	2.164	2.109	2.188	1.762	2.601	2.319	1.381	1.696	2.177	2.222	1.858	1.529	1.74	2.246	1.888	1.917	2.133	2.003	2.411	1.804	2.29	2.136	3.216	2.72	1.894	2.594	2.211	2.775	2.075
5238561	AD	4	1	57	12	1	1	0	23	4	1	20.7	2.252	2.467	2.607	1.894	3.199	2.622	2.376	2.764	2.208	2.179	2.594	1.928	2.378	2.689	2.361	2.068	2.491	2.708	2.465	1.516	2.028	2.124	2.515	2.224	2.919	2.28	2.744	2.169	2.786	2.475	2.868	4.103	2.169	2.902	2.295	2.252	2.292
5266815	MCI	3	2	69	12	1	1	0	24	3	0	12.3	2.375	3.136	2.409	1.683	2.502	2.374	2.222	2.644	2.181	1.982	2.329	1.618	2.223	2.473	2.294	2.174	2.437	2.749	2.346	1.711	1.759	2.201	2.216	2.063	2.668	2.189	2.517	1.817	2.521	2.19	2.592	3.31	1.83	2.824	2.253	2.832	2.327
5336121	AD	4	2	79	12	1	1	1	18	2	0	16.3	2.51	2.4	2.265	1.9	1.863	2.34	2.34	2.501	2.509	2.107	2.517	1.72	2.177	2.554	1.959	2.342	2.42	2.477	2.267	1.494	2.034	2.242	2.416	2.222	2.815	2.315	2.527	2.234	2.455	2.356	2.76	2.185	2.377	2.774	2.497	2.9	2.501
5347017	MCI	3	2	72	12	1	1	0	24	5	0	8	2.121	2.843	2.535	2.08	2.472	2.458	2.385	2.506	2.31	2.494	2.543	2.01	2.19	2.498	2.174	2.217	2.528	3.316	2.464	2.022	1.926	2.528	2.428	2.266	2.943	2.328	2.598	2.169	2.3	2.596	2.597	2.494	1.988	2.915	2.233	2.941	2.357
5404754	AD	4	2	67	9	1	1	0	22	6	0	11.4	2.205	2.552	2.375	1.823	2.54	2.453	2.289	2.765	2.111	2.198	2.452	1.791	2.276	2.585	2.084	2.115	2.177	2.651	2.306	1.44	1.879	2.425	2.307	2.198	3.108	2	2.562	2.055	2.556	2.275	2.696	3.054	2.188	2.803	2.25	2.456	2.331
5413800	AD	4	1	83	9	2	1	1	18	0	0	15	2.643	2.787	2.448	1.823	2.45	2.673	2.389	2.64	2.264	2.137	2.661	1.866	2.51	2.611	2.077	1.932	2.397	2.907	2.509	1.684	1.953	2.365	2.031	2.245	3.174	2.355	2.538	2.243	2.612	2.466	2.571	3.345	2.171	2.959	2.353	2.457	2.509
5450896	MCI	3	2	83	11	1	1	1	27	4	2	12	1.3	2.134	1.504	1.43	1.792	1.6	1.579	1.834	1.583	1.46	1.918	1.435	1.973	1.826	1.606	1.314	1.792	1.814	1.721	1.189	1.415	1.614	1.383	1.501	2.01	1.564	1.744	1.646	1.859	1.959	2.079	2.097	1.398	2.156	1.522	1.972	1.668
5455201	MCI	3	2	71	12	1	0	1	27	7	2	12	2.342	2.556	2.442	1.856	1.694	2.416	2.228	2.536	2.444	2.125	2.565	1.76	2.073	2.623	1.703	2.248	2.511	2.454	2.284	1.615	2.097	2.425	2.444	2.149	2.911	2.23	2.524	2.112	2.433	2.43	2.945	3.196	2.072	3.034	2.228	2.537	2.499
5460174	MCI	3	2	73	12	1	1	1	27	5	3	6.3	2.643	2.787	2.448	1.823	2.45	2.673	2.389	2.64	2.264	2.137	2.661	1.866	2.51	2.611	2.077	1.932	2.397	2.907	2.509	1.684	1.953	2.365	2.031	2.245	3.174	2.355	2.538	2.243	2.612	2.466	2.571	3.345	2.171	2.959	2.353	2.457	2.509
5489792	AD	4	2	76	14	1	1	0	23	0	0	8	2.347	3.289	2.311	1.911	3.459	2.681	2.076	2.811	2.308	2.041	2.519	1.866	2.536	2.748	2.061	2.317	2.232	2.334	2.212	1.687	2.091	2.431	2.411	2.212	2.813	2.247	2.815	2.025	2.516	2.319	3.173	3.94	1.929	2.98	2.423	2.634	2.313
5530202	SCI	2	2	79	16	1	0	1	30	13	10	5	2.238	2.476	2.455	1.796	2.847	2.559	2.204	2.597	2.151	2.257	2.615	1.741	2.401	2.57	2.36	2.148	2.563	2.607	2.315	1.683	2.02	2.374	2.42	2.249	2.712	2.327	2.619	2.178	2.433	2.295	2.806	3.679	2.287	3.063	2.186	2.439	2.43
5537291	MCI	3	2	77	11	1	0	1	26	5	1	10.7	2.289	2.617	2.29	1.854	3.073	2.475	2.192	2.657	1.912	2.035	2.392	1.723	2.695	2.486	1.922	2.026	2.313	2.129	2.114	1.534	1.786	2.521	2.101	2.065	3.331	2.186	2.401	2.095	2.466	2.302	2.569	3.784	1.889	3.148	2.411	2.901	2.383
5572762	AD	4	1	54	16	1	0	0	21	11	2	13	2.203	2.733	2.357	1.944	3.069	2.593	2.15	2.707	2.234	2.144	2.693	1.982	2.439	2.861	2.258	2.189	2.404	2.639	2.423	1.566	1.878	2.458	2.393	2.023	2.81	2.151	2.49	1.949	2.733	2.293	2.313	3.693	2.294	2.867	1.987	2.557	2.255
5590884	SCI	2	2	71	12	1	0	0	30	10	12	3.6	2.611	2.972	2.448	1.634	3.483	2.541	2.511	2.904	2.218	2.128	2.818	1.766	2.577	3.052	2.596	2.031	2.659	2.953	2.329	1.515	1.952	2.515	2.162	2.256	2.989	2.42	2.784	2.099	2.642	2.685	2.806	3.799	1.907	2.877	2.575	2.671	2.56
5598745	MCI	3	2	77			0	1	27	5	2	9.3	2.388	2.853	2.359	1.844	3.084	2.668	2.254	2.552	2.455	2.169	2.489	1.808	2.326	2.681	2.63	2.136	2.726	2.431	2.519	1.484	2.113	2.607	2.343	2.248	3.704	2.271	2.539	2.159	2.799	2.473	3.113	3.831	2.143	3.029	2.352	3.038	2.408
5599601	MCI	3	2	83	16	1	0	1	26	2	0	13.3	2.412	3.065	2.277	1.723	3.461	2.629	2.378	2.6	2.338	2.176	2.475	1.936	2.318	2.629	2.65	2.171	2.502	2.129	2.333	1.53	2.202	2.563	2.378	2.266	2.874	2.195	2.624	2.263	2.709	2.342	2.75	4.13	2.148	3.121	2.477	2.646	2.565
5615755	MCI	3	2	75	8	2	0	2	25	7	4	9.3	2.227	2.804	2.421	1.974	2.928	2.506	2.438	2.676	2.138	2.251	2.437	1.855	2.342	2.632	2.119	2.256	2.484	2.489	2.379	1.528	2.027	2.352	2.431	2.328	2.853	2.171	2.54	2.231	2.461	2.315	2.525	3.33	2.007	2.821	2.263	2.086	2.369
5618584	AD	4	2	80	11	1	0	2	20	4	1	17.3	2.121	2.759	1.885	1.921	1.552	1.876	2.2	2.069	1.844	2.078	2.057	1.69	1.887	2.137	2.249	1.66	2.06	1.953	1.795	1.351	1.618	2.133	1.816	1.92	2.368	1.798	2.269	1.996	2.031	2.109	1.979	1.756	1.725	2.504	2.241	2.311	2.403
5634288	AD	4	2	78	9	1	0	1	20	1	0	17.3	2.194	2.382	2.356	1.876	3.167	2.609	2.472	2.706	2.365	2.315	2.703	1.989	2.476	2.648	2.193	2.168	2.473	2.877	2.341	1.745	2.025	2.461	2.446	2.257	2.505	2.272	2.552	2.156	2.513	2.454	2.759	3.431	2.157	2.952	2.463	1.934	2.572
5646413	AD	4	2	81	12	1	1	2	20	3	0	14	2.124	2.983	2.381	1.703	3.787	2.618	2.214	2.65	2.443	2.21	2.502	1.865	2.628	2.601	2.641	2.231	2.466	2.74	2.388	1.549	2.091	2.31	2.444	2.125	2.871	2.328	2.665	2.17	2.686	2.427	3.122	3.778	2.196	3	2.238	2.473	2.283
5651115	SCI	2	1	72	9	2	0	1	29	9	7	7	2.666	2.203	2.298	1.699	3.54	2.543	2.351	2.865	2.388	2.122	2.569	1.938	2.445	2.775	2.113	2.416	2.548	2.649	2.561	1.457	2.033	2.346	2.11	2.184	3.113	2.445	2.507	2.181	2.535	2.463	3.313	3.665	2.14	2.921	2.461	2.229	2.367
5652855	MCI	3	2	78	11	1	0	1	26	5	4	8.7	2.119	2.607	2.265	1.739	3.695	2.494	2.134	2.471	2.02	2.132	2.338	1.761	2.269	2.451	2.579	2.176	2.087	2.457	2.203	1.488	1.873	2.154	2.287	2.088	2.953	2.135	2.609	1.96	2.483	2.19	2.621	3.423	1.89	2.841	2.217	2.291	2.335
5659183	MCI	3	2	72	9	1	1	1	26	6	2	7	2.396	2.389	2.364	1.784	3.003	2.54	2.345	2.762	2.451	2.374	2.444	1.97	2.482	2.862	2.346	2.297	2.451	2.471	2.444	1.721	2.159	2.636	2.453	2.305	2.963	2.325	2.749	2.304	2.716	2.641	2.764	3.538	2.131	2.926	2.509	2.569	2.5
5700965	MCI	3	2	70	12	1	1	1	25	2	0	16	2.26	2.694	2.238	1.845	2.288	2.338	2.196	2.296	2.032	2.12	2.222	1.827	2.192	2.19	2.448	2.322	2.258	2.268	2.227	1.593	1.87	2.28	2.325	2.225	2.345	2.017	2.468	2.166	2.3	2.271	2.48	2.806	2.142	2.624	2.137	2.699	2.105
5705703	AD	4	1	65	12	1	0	0	20	2	0	12.7	2.48	2.438	2.375	1.826	3.111	2.517	2.262	2.382	2.17	2.231	2.515	1.994	2.567	2.421	2.422	2.05	2.506	2.616	2.409	1.534	2.044	2.2	2.401	2.034	2.805	2.197	2.455	2.043	2.749	2.336	2.428	3.445	2.119	2.96	2.167	2.476	2.41
5717311	MCI	3	2	87	11	1	0	1	28	4	3	5	2.404	2.36	2.242	1.755	2.292	2.317	2.088	2.504	1.921	2.062	2.489	1.859	2.209	2.42	2.462	2.236	2.484	2.258	2.37	1.563	2.129	2.436	2.417	2.128	2.776	2.11	2.541	2.111	2.479	2.408	2.848	3.419	2.455	2.629	2.406	2.792	2.355
5740321	MCI	3	2	67	12	1	0	2	27	4	0	18.3	1.838	2.748	2.363	1.722	3.077	2.342	1.931	2.671	2.194	2.061	2.651	1.754	2.497	2.471	1.683	2.134	2.435	2.326	2.273	1.476	1.908	2.518	2.129	2.13	3.072	2.159	2.623	1.909	2.055	2.185	2.456	3.225	2.199	2.603	2.157	2.376	2.346
5754844	MCI	3	2	68	9	1	1	1	28	3	0	9.7	2.404	2.36	2.242	1.755	2.292	2.317	2.088	2.504	1.921	2.062	2.489	1.859	2.209	2.42	2.462	2.236	2.484	2.258	2.37	1.563	2.129	2.436	2.417	2.128	2.776	2.11	2.541	2.111	2.479	2.408	2.848	3.419	2.455	2.629	2.406	2.792	2.355
5765269	SCI	2	1	74	9	1	0	1	28	8	6	6.6	2.367	2.542	2.646	1.815	3.445	2.596	2.433	2.893	2.321	2.188	2.786	1.909	2.581	2.875	2.518	2.256	2.618	2.818	2.53	1.725	2.053	2.637	2.425	2.35	2.778	2.491	2.825	2.15	2.635	2.531	2.743	4.13	2.481	2.885	2.451	2.528	2.637
5771536	AD	4	2	63	16	1	0	0	22	4	0	13.6	1.896	2.412	2.413	1.888	2.741	2.59	2.3	2.924	2.186	2.359	2.418	1.876	2.308	2.613	2.176	2.342	2.399	2.524	2.443	1.677	2.081	2.26	2.588	2.282	2.625	2.295	2.611	2.252	2.603	2.401	2.394	3.429	2.473	2.728	2.439	2.758	2.372
5774861	AD	4	2	63	9	1	0	0	20	6	0	11.7	2.48	2.962	2.67	1.863	3.689	2.599	2.35	2.887	2.239	2.134	2.63	1.917	2.684	3.053	2.842	2.274	2.444	3.163	2.364	1.599	2.154	2.469	2.487	2.249	2.811	2.458	2.674	2.093	2.811	2.521	3.325	3.755	1.943	3.011	2.579	2.907	2.59
5816904	AD	4	2	70	12	1	0	0	22	2	0	13.4	2.492	3.108	2.582	1.692	3.224	2.706	2.253	2.83	2.49	2.042	2.545	1.838	2.465	3.017	2.288	2.275	2.662	2.862	2.579	1.508	2.129	2.635	2.559	2.072	2.925	2.339	2.76	2.179	2.954	2.553	2.795	3.884	2.531	3.315	2.524	2.831	2.496
5820120	AD	4	2	78	11	1	1	0	21	0	0	13	2.022	2.687	2.143	1.556	2.007	2.217	1.982	2.219	2.018	1.898	2.318	1.621	2.003	2.234	2.153	1.807	2.195	2.438	2.1	1.488	1.772	2.272	2.111	1.877	2.293	2.043	2.394	1.91	2.399	2.232	2.454	2.586	2.212	2.743	2.113	2.628	2.12
5945828	MCI	3	2	84	8	1	0	2	25	4	1	16.6	2.433	3.26	2.264	1.92	3.048	2.685	2.178	2.687	2.699	2.165	2.69	1.925	2.521	2.475	2.485	2.407	2.639	2.376	2.341	1.474	1.84	2.653	2.135	2.228	2.74	2.11	2.475	2.266	2.391	2.298	3.009	3.07	1.825	3.026	2.479	2.443	2.405
6004440	SCI	2	1	81	12	1	0	1	28	10	7	5.3	1.941	2.96	2.077	1.581	2.518	2.21	1.893	2.26	1.903	2.022	2.346	1.765	2.121	2.402	1.935	1.638	2.271	2.216	2.188	1.505	1.657	2.256	2.021	1.995	2.779	2.053	2.162	1.884	2.256	2.099	2.494	3.603	1.863	2.725	2.089	2.172	2.217
[truncated: 31 more columns]

## Sheet: area
ID	diagnosis	diagnosis	sex(M=1,F=2)	age	education	handedness(1=r,2=l)	ChEI	Fazekas	MMSE	LM ⅠA	LM ⅡA	ADAS	lh_bankssts_area	lh_caudalanteriorcingulate_area	lh_caudalmiddlefrontal_area	lh_cuneus_area	lh_entorhinal_area	lh_fusiform_area	lh_inferiorparietal_area	lh_inferiortemporal_area	lh_isthmuscingulate_area	lh_lateraloccipital_area	lh_lateralorbitofrontal_area	lh_lingual_area	lh_medialorbitofrontal_area	lh_middletemporal_area	lh_parahippocampal_area	lh_paracentral_area	lh_parsopercularis_area	lh_parsorbitalis_area	lh_parstriangularis_area	lh_pericalcarine_area	lh_postcentral_area	lh_posteriorcingulate_area	lh_precentral_area	lh_precuneus_area	lh_rostralanteriorcingulate_area	lh_rostralmiddlefrontal_area	lh_superiorfrontal_area	lh_superiorparietal_area	lh_superiortemporal_area	lh_supramarginal_area	lh_frontalpole_area	lh_temporalpole_area	lh_transversetemporal_area	lh_insula_area	lh_WhiteSurfArea_area	rh_bankssts_area	rh_caudalanteriorcingulate_area
5	NC	1	1	74	16	1	0	0	30	11	12		1008	602	1807	1439	445	3289	4840	3815	1356	4294	2531	3199	1884	3140	675	1318	1693	574	1491	1611	5040	2001	4980	3246	716	5191	6910	4571	3841	4970	211	499	512	2773	86470.8	1176	680
7	NC	1	2	69	14	1	0	0	30	11	11		1011	582	2234	1360	330	3696	4815	2600	1078	3834	1906	2421	1625	3078	780	1074	1277	456	1109	1032	3485	986	3831	4002	819	4787	6422	5805	3553	3610	247	512	379	2323	77059.8	604	677
8	NC	1	1	74	16	1	0	1	30	18	19		1026	483	2208	1413	488	2786	4511	2794	1076	5122	2742	3398	2130	3222	689	1249	1731	545	1066	1178	4107	971	4726	3727	937	5866	6470	6396	3595	4284	200	445	487	2297	84365.9	915	905
9	NC	1	2	70	12	1	0	1	30	9	10		938	538	2273	1301	453	2957	4379	3362	809	3893	2346	2558	1886	3272	635	1175	1312	476	1182	1312	3992	955	4291	3632	939	5369	6117	5353	3788	3058	230	505	392	1991	77669.3	899	713
10	NC	1	2	79	12	1	0	2	28	11	7		827	565	1928	1122	300	3095	3879	2294	927	3825	2062	2440	1437	2005	656	1023	1277	426	1012	1194	3854	1104	4492	2919	648	4268	5325	4564	3399	3656	195	485	451	2333	69986.2	575	569
11	NC	1	1	86	8		0	0	26	7	7		1079	550	2073	1543	420	3646	4948	3572	1277	4788	2845	2809	2055	3275	616	1363	1462	612	1253	1194	4764	1170	5310	4221	935	5605	7120	5229	4070	3891	155	439	430	2495	87215.6	936	854
18	NC	1	2	71	12	1	0	0	30	12	10		772	528	1730	1255	419	2971	5364	3499	884	3688	2348	3081	1751	2912	710	1137	1303	519	1189	1332	4188	1082	4446	3152	621	4800	7127	4642	3145	3774	156	525	387	2100	77535	784	860
31	NC	1	2	80	12	1	0	1	30	10	13		861	550	1976	1420	485	3771	4802	3550	915	4463	2483	3300	1736	3022	595	1076	1557	505	1285	1734	3941	1078	5024	4604	903	5397	6648	6079	3421	3665	203	499	449	2187	84185	946	587
49	NC	1	2	75	14	1	0	1	29	11	9		1023	692	2266	1214	545	3167	4279	3723	834	3970	2247	2360	1782	3101	681	1080	1366	467	1015	1218	3808	975	4883	2875	740	4748	6314	4240	4079	3871	150	493	478	2104	76785.9	1093	701
50	NC	1	2	74	14	1	0	0	30	12	13		1011	630	1883	1427	305	2772	4383	3672	1002	3885	2465	2372	1715	3077	655	1108	1681	512	1134	1260	3623	885	4458	3252	682	3983	6130	4730	3428	3554	206	427	466	2101	74873.1	853	570
57	NC	1	2	77	12	1	0	1	30	5	6		893	474	1809	1327	415	2644	4536	3038	965	3714	2231	3003	1610	2708	633	1205	1024	507	1391	1203	4527	1025	5105	3609	582	5069	6987	5594	3481	3586	157	455	454	2321	78282.6	793	954
63	NC	1	1	75	16	1	0	1	30	15	15		717	385	1798	1229	539	3346	4629	2940	1015	4918	2375	2654	1847	3286	528	1260	1455	524	1319	1285	3663	889	4531	3788	710	5340	6126	6517	3309	4185	177	399	375	2217	80277.5	976	648
68	NC	1	1	76	16	1	0	1	29	13	10		945	542	1803	1438	417	3309	4697	2443	1113	5048	2545	2850	2137	2709	705	1363	1501	634	1174	1314	4270	984	4859	3504	708	5172	6891	5262	4652	3521	180	494	574	2350	82109.4	832	999
74	NC	1	2	75	14	1	0	1	30	6	6		1072	639	1627	1511	400	3245	4949	2886	1094	4182	2340	2931	1866	3032	692	1164	1439	553	1085	1906	4120	1234	4801	3664	903	5367	6079	5151	3707	4298	223	461	456	2379	81454.5	955	801
78	NC	1	1	78	12	1	0	1	30	9	6		944	561	1851	1315	374	2941	4644	3881	1208	4428	2646	2949	1950	3079	708	1048	1815	638	1147	1353	4605	1334	5552	3902	1065	5026	6553	4784	3979	3430	145	504	589	2528	83478.1	831	912
80	NC	1	2	73	9	1	0	1	26	7	9		794	447	1894	1205	354	2612	3951	2573	826	4249	2272	2961	1670	2464	582	1059	1218	515	1040	1059	4140	991	4384	3369	543	4951	5574	5232	2946	3128	145	443	484	2019	72093.7	598	550
81	NC	1	1	84	12	1	0	1	29	5	5		797	513	1699	1362	433	2749	4081	3216	926	4221	2034	2893	1614	2610	496	1078	1031	511	986	1375	3917	1000	4822	3374	602	4627	5197	4832	3503	3494	178	454	472	2064	73161.2	751	641
94	NC	1	2	67	12	1	0	0	27	11	12		858	486	2045	1109	383	2742	3904	3253	908	3877	2142	2352	1679	2445	624	1278	1174	502	897	1165	4033	979	4774	3379	804	4786	6328	4818	3271	3612	172	417	473	1943	73612.9	741	713
104	NC	1	2	84	12	1	0	1	30	10	5		856	535	1762	1091	297	2767	3834	2214	1010	3766	2250	2548	1441	2107	605	1387	1452	570	937	984	3969	1135	4132	3093	757	4007	5422	4053	2866	3042	142	451	406	1807	67696	607	639
108	NC	1	1	77	9	1	0	0	27	9	6		1019	555	2082	1411	536	3325	5327	3573	833	4549	2599	3086	2021	2663	596	1205	1788	603	1299	1315	4395	1156	5041	3999	679	5353	6375	6222	3756	3619	157	533	617	2260	84544.8	1138	770
112	NC	1	1	68	12	1	0	0	28	8	13		1473	1022	2200	1596	402	3632	5698	3704	1493	4974	2936	3722	2303	3684	769	1352	1825	670	1361	1648	5052	1240	5348	4452	978	7022	7764	6307	4231	4142	241	563	495	2743	97043.2	819	738
113	NC	1	2	67	12	1	0	1	28	11	11		987	444	1559	1516	311	2545	4391	2625	874	4352	2542	3413	1484	2735	540	1137	1659	580	1385	1660	3992	962	4742	3232	544	4725	5437	5648	3034	3371	183	415	370	2195	75593.1	880	762
118	NC	1	1	73	10	1	0	0	30	9	11		1134	589	2002	1553	460	3084	5129	2974	1082	4482	2316	3325	1827	3051	686	1716	1178	565	1094	1664	4827	1401	5189	2827	861	5636	7027	5935	3681	4084	181	390	408	2007	84363.5	971	631
120	NC	1	1	78	14	1	0	1	29	11	10		1006	500	2819	1445	378	3393	4179	3766	1328	4661	2618	3394	1497	3164	673	1244	2026	509	1130	1675	4360	1025	4735	4297	816	5629	6976	5412	3654	4102	187	459	485	2347	85888.5	926	726
121	NC	1	2	79	12	1	0	0	30	12	14		862	550	2260	1183	427	2731	4104	2598	931	4420	1980	2217	1495	2571	505	1300	1159	451	1036	815	3634	974	4536	3773	770	4259	6345	5025	3289	3161	174	517	442	1903	72397.8	835	648
123	NC	1	2	85	10	1	0	1	30	11	11		1061	515	1892	1512	345	3292	5054	2943	947	5000	2896	3367	1986	2571	665	1117	1705	690	1028	1764	4743	1073	4561	3507	751	5145	5953	4812	4137	3211	157	472	437	2314	81624.4	839	826
126	NC	1	1	82	12	1	0	1	30	12	14		987	504	2116	1594	352	2655	4106	3154	921	5164	2352	3384	1805	3201	599	1431	1924	560	1269	1567	4509	1091	4704	3595	762	5504	6294	6131	3606	3254	187	447	444	2161	82336.2	812	921
129	NC	1	2	72	12	1	0	1	26	7	7		939	516	1538	1495	386	3665	4973	3454	1080	5247	2806	2919	2209	3139	698	1305	1767	744	1264	1174	4197	968	5553	4997	821	5543	7478	6993	3893	4816	212	458	479	2719	90445.2	888	808
133	NC	1	2	73	12	2	0	0	30	14	12		1185	759	2298	1884	563	3554	5508	3735	844	5033	2578	3086	1955	3082	989	1505	1251	676	1146	1621	5219	1377	5695	3526	911	6867	7811	6190	3890	3423	203	628	576	2551	92120.1	924	634
134	NC	1	1	80	8	1	0	1	30	15	15		923	547	1805	1129	384	2717	4508	2781	1121	4376	2226	2420	1751	2409	636	1279	1358	565	1014	984	3751	1095	4475	3406	665	5306	5840	5049	3133	3377	151	509	309	1989	73986.8	764	565
138	NC	1	2	82	12	1	0	1	26	10	6		1065	696	1669	1516	363	2922	4778	3145	910	4289	2067	2777	1656	2965	688	1308	1148	539	903	1078	4017	1040	4563	3590	713	4975	5532	5204	3539	3371	204	452	435	2269	76384.8	820	702
140	NC	1	1	79	12	1	0	0	27	8	7		1275	636	1587	1251	403	2757	4802	3403	957	4100	2355	3176	1856	3139	626	1090	1233	490	1399	1346	4037	1236	4565	3348	707	5144	6280	5147	3857	4089	273	449	436	2106	79558.5	914	623
145	NC	1	2	82	12	1	0	0	26	9	7		791	633	2047	1422	432	3216	4774	3387	912	4127	2610	2879	1793	2525	589	1099	1512	552	1238	1597	4169	1134	4623	3781	1012	5417	6743	6028	3654	4169	156	530	615	2420	82585.2	884	957
146	NC	1	2	71	12		0	0	26	12	8		891	629	1953	1105	429	2615	4341	2762	1057	4441	2342	2728	1779	2495	603	1324	1389	557	1063	1351	3857	1190	4501	3688	731	4738	6457	4943	3278	4088	180	517	469	2032	76525.9	873	812
150	NC	1	2	72	12	1	0	1	30	10	10		1028	674	2249	1562	304	2753	5213	3507	1042	4778	2609	2626	2000	3156	598	1333	1590	629	1113	1278	4193	954	4593	3479	948	5004	6153	5325	3450	3873	159	571	396	1952	81092.6	871	619
152	NC	1	1	69	12	1	0	2	30	15	13		1177	826	2284	1393	536	3370	6209	3819	1063	5323	2849	3519	1953	3507	743	1760	1602	904	1251	1508	4927	973	5298	3516	858	6007	7391	4366	3748	3979	139	609	552	2567	90527.5	1109	934
155	NC	1	1	68	14	2	0	0	30	11	8		773	424	1410	1274	386	2340	4527	2757	980	4542	2293	2787	1706	2617	484	1001	1343	618	959	1194	3837	999	4144	3944	471	4534	6477	5125	3179	3412	208	411	431	2122	73710.4	687	680
157	NC	1	2	70	9	1	0	0	30	14	11		859	597	2093	1413	420	3062	4038	3166	758	3984	2426	2720	1410	2537	604	1142	1235	575	1043	1202	4129	1021	4760	3652	724	5554	6210	4983	3473	4155	179	411	453	2296	77283.6	711	539
158	NC	1	1	75	12	1	0	1	27	13	15		759	892	2795	1412	525	3888	4448	4551	1098	5319	3050	3118	2294	3645	735	1490	1775	683	1200	1437	4657	1321	5983	4308	1104	6170	7231	5686	3415	4106	141	531	505	2777	93051.7	948	708
159	NC	1	1	72	16	1	0	0	30	14	11		1032	925	1700	1531	381	3380	4849	3907	1287	5220	2803	3182	2370	3449	533	1438	1448	741	1516	1338	4213	1370	4598	4668	1144	6019	6721	6988	4141	4728	198	473	539	2527	91356.4	823	1054
161	NC	1	2	67	12		0	1	30	13	13		866	456	2034	1345	325	2613	3909	2773	810	4866	2269	2662	1884	2567	545	1168	1350	604	1183	1216	3800	821	4934	3212	658	5608	5702	4122	3427	2956	169	466	410	1956	73683.7	797	866
68080	MCI	3	2	79	16	1	0	2	25	1	0	14	832	483	1790	1084	337	2534	3299	2264	712	4135	1934	2534	1497	2080	507	985	1013	394	956	1154	3128	761	3483	2794	721	4371	5210	3701	2884	2862	114	382	311	1988	63233.8	690	590
71617	AD	4	1	76	8		0	1	22	0	0	12	1314	819	3726	1795	506	3057	5657	4158	895	6556	3533	3091	2202	3698	774	1679	2519	726	1198	1243	3649	1209	5094	3386	1107	8279	8520	5281	3756	3621	192	490	401	2695	96826.8	1003	884
84034	MCI	3	2	74	12	1	0	2	26	1	1	12.7	1085	437	1943	1165	559	2915	4786	2999	730	4298	2446	2609	1725	2499	615	1243	1169	493	838	1291	3587	1044	4581	3564	713	5426	6100	4328	3466	4367	144	454	374	2040	76033	797	442
99031	SCI	2	1	77	12	1	1	1	27	5	5	4.4	1100	627	2062	1864	511	3327	3717	3420	1138	5270	2756	2935	2161	3165	633	1358	1382	664	1189	1838	4227	1142	5228	4383	1029	6079	7622	4912	3487	4645	250	599	548	2273	87540.5	1103	1026
336572	MCI	3	2	76	12	1	0	1	28	5	3	6	816	717	2233	1553	456	3569	3950	3450	864	4976	2579	2653	2018	3057	655	1271	1433	531	1044	1690	3799	976	4862	3770	783	5513	6870	5301	3762	3664	227	539	463	2269	82312.5	988	607
464414	MCI	3	2	77	8	1	0	0	24	2	0	12	1186	941	2115	1460	437	3113	4920	3698	1080	4714	2803	3267	2058	3187	605	1443	1462	609	1174	1508	4651	1012	5282	4125	891	5341	7135	6414	3885	4121	177	487	486	2196	87979.6	1182	756
470911	SCI	2	2	72	9	1	0	0	29	12	7	5.6	962	493	1534	1112	409	2781	4226	2902	907	3751	2153	2675	1545	2805	714	1042	1724	581	1436	1185	4078	1013	3892	3395	596	4813	5491	4068	3104	3429	137	417	399	2244	72014.1	800	622
522848	MCI	3	2	57	16	1	0	0	28	5	4	8.3	964	565	1645	1147	325	2278	3755	2509	838	4043	2159	2437	1495	2224	527	1069	1148	508	931	1129	3554	1053	4127	3041	753	4137	5146	4632	3250	3407	146	467	363	1962	67732	827	707
603694	MCI	3	2	69	9	1	0	0	27	6	3	5.3	799	403	1349	1329	359	2791	4520	2629	749	4530	2212	2131	1605	2544	598	1090	1131	462	934	1308	3499	855	3735	3088	654	4547	5491	4832	3241	3390	193	462	255	2226	69938.9	812	430
671975	MCI	3	2	66	12	1	0	1	29	0	0	11.4	770	488	1695	1629	286	3097	4369	2521	763	4203	2142	3199	1665	2384	497	1154	1238	429	895	1614	4622	1061	4617	3458	686	4884	5748	4549	3246	2960	265	440	325	2001	73900.9	749	669
822736	MCI	3	2	73	9	1	1	0	25	2	0	10.4	1055	588	2121	1426	370	3132	4252	3017	707	4184	2354	2857	1732	2711	683	1424	1447	518	1232	1458	3783	960	4407	3276	1002	4960	6120	5490	3464	3203	208	454	406	2038	77039	720	843
834769	AD	4	2	59	9	1	1	1	23	3	0	15.7	811	367	1631	981	402	2417	3767	2468	792	3200	2147	2001	1444	2045	478	939	1368	445	961	856	3121	909	3900	3076	551	3913	4956	4159	2953	2772	161	408	313	1901	62612.5	762	523
840335	SCI	2	2	69	12	1	0	1	30	9	7	3.7	1064	513	1683	1109	311	2875	3789	2532	1045	4495	2500	2477	1983	2835	635	1170	1378	471	1193	1130	4263	946	4637	3380	793	5214	6735	5235	3724	3660	190	426	512	2442	77347.3	875	615
867667	SCI	2	2	71	14	1	0	0	30	13	9	4.6	884	453	2085	1257	444	2519	4032	2759	849	4010	2298	3017	1697	2615	612	1034	1565	505	1245	1511	3124	955	4040	3132	679	4049	5675	5193	3057	3048	129	394	377	1919	71160.8	731	669
939617	AD	4	1	79	8	1	0	1	21	2	0	16	834	416	2017	1541	258	3982	4941	3070	782	5022	2824	2659	1659	2868	599	1559	1430	552	1104	1429	5095	974	5368	3443	737	5753	7007	5516	3536	3461	179	415	458	2254	83741.8	980	514
944181	AD	4	2	75	9		1	1	16	0	0	33	1019	534	1126	1183	393	2729	5920	3114	938	4317	2300	2725	1642	2802	571	1155	1548	459	960	1025	3862	926	4012	2969	852	4355	5140	4147	3067	3315	113	463	371	2112	72164.8	623	612
983829	MCI	3	1	82	9	1	0	1	28	4	1	10.4	975	580	1885	1195	355	2692	4122	2810	862	4464	2329	2440	1784	2899	603	1275	1514	414	1122	1049	3722	989	4862	3372	627	4778	7086	4449	3482	3854	181	425	410	2126	75731.1	917	591
1024337	AD	4	2	82	8	1	1	1	23	0	0	16	823	666	1544	1408	297	3100	4849	3337	817	4029	2293	2702	1578	2855	575	1071	1357	475	1160	1532	3977	902	3912	3859	852	4763	5982	5102	3250	3398	129	483	498	2190	75763.7	783	1037
1054716	AD	4	1	73	9	1	0	2	22	2	0	13.4	1017	524	2629	1621	300	3007	5050	2932	996	4509	2711	2849	1890	2556	554	1264	1737	529	1325	1407	4087	933	5126	3511	778	5302	6772	5631	3769	3860	183	450	413	2342	82563.6	845	559
1116444	SCI	2	2	72	14	1	0	1	28	17	14	8	1138	568	2038	1528	512	3249	4912	4147	924	5369	2605	3608	2167	3376	650	969	1736	610	1369	1533	4474	1206	5701	3956	792	5369	6798	5472	4056	3810	211	484	493	2354	88185	886	901
1135091	SCI	2	2	78	12	1	0	1	28	14	12	8	791	458	1964	1499	351	2605	4806	2736	733	3901	2409	2769	1528	2778	529	1303	1232	585	989	1573	4100	1122	4278	2997	659	4778	5570	4792	3028	3265	191	447	446	2191	73399.7	796	644
1155539	AD	4	2	75	9	1	1	0	18	3	1	21.7	759	452	1275	1353	266	2619	4189	2293	784	4251	1888	2659	1457	2263	647	1261	1237	411	907	1241	4153	876	4006	3080	554	4324	5751	5035	2814	2712	182	401	367	1942	68409	655	723
1229621	SCI	2	1	60	9	1	0	0	28	8	6	6.4	979	546	2108	1681	454	3727	4836	3912	890	5175	2902	2847	2157	3155	538	1407	2399	769	1328	1386	5300	1284	6232	4126	683	7632	7686	8454	3719	5240	219	511	420	2453	97156.6	826	737
1246224	AD	4	2	67	12	1	0	2	22	0	0	13	955	554	1881	1372	288	2925	3791	2936	897	4418	2312	2565	1945	2498	563	1243	1593	445	1247	1201	3733	1154	5075	3473	929	5290	5440	5224	3498	3340	215	476	507	2060	76042.6	721	596
1300482	AD	4	2	67	12	1	0	0	22	3	0	14.3	900	529	1877	1116	308	2600	3879	3031	883	3976	2603	2578	1709	2770	591	1125	1241	556	800	1059	3739	991	4845	3365	806	4613	6326	5142	3416	3290	174	458	505	2011	73809.7	718	799
1309617	MCI	3	2	76	12	2	0	0	26	2	0	10.3	750	328	1934	1343	296	2724	4218	3165	861	4702	2135	2618	1527	2729	519	987	1272	400	934	1202	3702	919	4185	3311	522	4281	5208	4702	3347	3174	186	444	430	2051	71106.1	816	655
1545485	SCI	2	1	76	12	1	0	1	29	12	9	4.3	777	545	1821	1292	316	2712	4393	2797	922	4556	2490	2913	1891	3114	686	1082	1554	581	1334	1460	4011	1015	4380	3475	918	4104	5935	4872	3571	3723	185	494	452	2343	76715.2	854	506
1641875	MCI	3	2	77	12	1	0	1	28	0	0	10	778	623	1567	1210	326	2245	3846	3066	732	5024	1890	2101	1742	2351	570	1385	918	470	1066	688	4173	1031	4888	2632	480	4328	5366	3962	2696	3170	152	320	368	2157	68321.9	743	551
1656937	MCI	3	2	80	11	1	0	1	26	4	0	11	1041	615	1844	1164	465	2720	4103	3214	1105	4662	2547	2537	1838	2574	583	1376	1557	513	1153	1252	3226	1081	4655	3435	1030	4532	6277	4731	3501	3640	190	500	383	2431	76472.1	835	721
1693824	SCI	2	2	58	16	1	0	2	30	20	18	3.7	1063	598	1646	1238	341	3231	4625	2899	1050	4435	2805	2364	1767	2574	585	1298	1781	608	1093	1203	4219	1205	5015	3624	694	5905	7278	4542	3344	3942	153	458	462	2238	80283.1	824	764
1713370	SCI	2	2	62	12	1	0	0	30	17	13	3	899	516	1635	1307	386	2450	4125	2952	887	4907	2430	3026	1736	2970	644	1158	1630	458	1211	1274	4510	999	4756	3328	671	4589	5984	4719	3435	3597	205	418	431	2150	76392	839	741
2052539	MCI	3	2	85	11	1	0	1	24	6	0	14.3	881	396	1378	1219	403	2339	4517	2769	845	4184	2158	2614	1811	2410	710	1052	1195	448	1153	1030	4222	878	4512	3416	756	4254	5924	5503	3172	3280	254	358	349	1989	72378.8	786	697
2095751	AD	4	2	77	8	1	0	1	23	3	0	15.3	868	451	1972	1512	326	2568	3976	2921	971	3982	1993	2515	1696	2766	551	1115	1391	393	1228	1451	3370	1092	4857	3175	645	5205	6435	5007	3754	3837	224	467	505	2245	75467.6	850	442
2105217	SCI	2	2	79	11	1	0	1	29	8	6	6.4	984	697	1537	1484	364	2562	5224	2790	764	4511	2477	3376	1781	2966	561	1556	2307	618	1222	1683	4205	1151	4801	2765	747	5230	5725	3738	3339	3603	145	397	453	2059	77822.1	820	480
2132222	AD	4	2	69	16	1	1	1	19	0	0	34	907	769	2027	1306	380	2970	4670	3664	1214	3885	2194	2760	2069	3029	665	1212	1918	366	1243	1260	3539	1067	4350	3302	854	4991	5892	5091	3485	4027	187	497	426	2289	78503.9	885	717
2148307	SCI	2	2	63	12	1	0	1	26	13	11	3.7	706	580	2010	1305	463	3000	3462	3660	909	3918	2586	2619	1756	2584	567	1548	1595	588	1058	1251	4156	988	5252	3503	776	4658	6292	6139	3083	4186	196	557	477	2424	78852.2	679	748
2234491	AD	4	2	82	11	1	0	1	23	5	0	13.4	994	549	1541	1434	592	2769	5430	3632	751	4580	2856	3102	2310	3118	698	1306	1511	691	1149	1389	3795	1091	6201	3244	901	4828	6660	4984	3392	4070	134	558	433	2340	83032.3	812	633
2272482	SCI	2	2	65	14	1	0	0	30	19	14	4.7	885	669	1556	1232	458	3351	3796	2923	810	4610	2416	2541	1529	2525	587	1112	1330	539	1208	1473	3452	1048	4064	3379	831	5013	5192	5429	3079	3450	153	377	425	1993	73434.8	885	644
2293790	MCI	3	2	75	12	1	1	0	28	7	3	6.6	1065	538	1800	1360	403	2687	4694	2634	831	4085	2170	3029	1758	2611	607	1222	1458	507	1073	1587	4069	929	4621	3747	700	4392	5696	5058	3564	3898	220	529	415	2324	76280.7	953	728
2418134	MCI	3	1	74	16	1	1	1	26	3	0	21.7	844	653	1706	1238	339	2817	4208	2882	1040	5415	2367	2636	1798	2790	508	1289	1622	603	1324	1141	3908	1129	4373	3523	719	5301	5962	5808	3803	3604	158	468	417	2295	78690.4	850	732
2541271	AD	4	2	78	12	1	0	1	23	6	0	9	1053	766	2107	1309	377	2673	4592	3336	1043	4152	2450	2743	1796	2972	637	1342	1202	599	1234	1135	4167	1227	4951	3376	859	6172	5715	5255	3361	3512	192	496	510	2074	79385.5	1016	715
2596571	SCI	2	2	67	12	2	0	1	26	12	9	7.6	1119	509	1952	1186	478	3050	4948	3285	787	4974	2555	2404	1759	2659	612	1231	1821	533	886	1026	3573	1082	4485	3620	553	5197	5795	4640	3615	3294	137	487	455	2122	76829.4	1090	763
2724804	SCI	2	2	66	12		0	0	25	8	6	4	1098	679	1946	1318	428	2763	4391	2604	965	4417	2400	2505	1773	2873	642	1064	1258	665	1077	1034	4211	1053	4279	3456	812	5112	5602	5489	3328	3359	151	435	441	2257	75884.4	912	833
2749238	SCI	2	1	62	16	1	0	0	28	11	8	5.6	1143	527	2164	1351	449	3127	4856	3081	1055	4212	2542	2604	2013	3417	683	1203	1651	644	1372	1009	4159	1188	5004	3873	860	5861	6989	5627	3360	3307	217	482	406	2322	82761.9	889	908
2926415	MCI	3	1	79	12	1	1	0	27	10	0	8.4	967	697	2026	1781	379	2789	5868	4082	854	5017	2753	3421	2120	3622	627	1217	2182	626	1658	1515	4512	1138	4582	4111	1133	6598	6387	6327	3834	3446	185	547	508	2414	89922.4	996	1084
3011275	SCI	2	2	75	12	1	0	0	28	7	5	4.6	762	575	1661	1289	413	2927	4408	3233	909	4688	2206	2822	1950	2954	570	1292	1315	522	1190	1240	4043	874	4463	3674	831	5551	6189	5796	3444	4073	240	483	379	2270	79235	800	456
3053202	AD	4	2	79	11	1	0	1	17	5	2	17	875	468	1645	1209	272	2921	4781	3018	884	4862	2176	1994	1599	2870	552	1138	1477	509	1083	1068	5415	949	6416	3673	707	4676	5696	4603	3172	3577	129	393	402	2204	77412.2	781	695
3068625	AD	4	2	86	11	1	0	1	23	0	0	17.4	765	581	1757	576	197	1467	4052	2018	754	3406	1997	1418	1250	1861	264	1166	1374	574	1049	227	2743	1036	4003	2535	597	4224	5210	4646	2458	3655	169	380	291	1932	60634.1	438	522
3286843	MCI	3	2	68	9	1	0	0	24	1	0	16.3	625	414	1631	1486	290	2196	3394	2552	739	3842	1632	2514	1158	2098	448	933	991	414	1018	1248	3904	700	3752	2477	383	4058	4500	4156	2627	2567	163	402	338	1642	61288.4	578	558
3479293	AD	4	2	73	16	1	0	0	19	3	0	21.3	750	328	1934	1343	296	2724	4218	3165	861	4702	2135	2618	1527	2729	519	987	1272	400	934	1202	3702	919	4185	3311	522	4281	5208	4702	3347	3174	186	444	430	2051	71106.1	816	655
3542165	SCI	2	2	67	12	1	0	0	30	16	14	0.7	1249	550	1892	1239	438	3003	4771	3144	694	3934	2180	2318	1679	2809	495	1100	1209	454	885	1081	3387	867	4090	3402	730	5013	5872	4820	3463	3155	193	492	404	1733	72745.7	988	461
3548473	AD	4	2	61	12	1	1	0	21	0	0	17.3	937	480	2007	1603	362	2457	3802	2735	858	4130	2452	3049	1548	2600	429	1184	1478	542	939	1584	3509	1159	5057	3094	597	4840	6307	4856	3161	2939	172	385	389	1874	73517.1	694	605
3991466	MCI	3	2	73	12	1	0	2	28	6	0	9.3	1069	492	2198	1306	402	2879	4392	3197	929	4255	3038	2738	2079	2774	590	1462	1698	527	1089	1334	4168	1072	5399	4096	843	5073	7162	5241	3423	3768	145	452	439	2473	82201.2	960	573
4045386	MCI	3	2	65	12	1	0	1	28	2	0	6.4	1038	572	2254	1378	341	3412	3964	2628	735	4858	2039	2492	1730	2697	597	1324	1604	593	1163	1042	3934	1075	4684	3411	773	5224	6285	4812	3690	3612	204	438	492	2083	77177.2	894	501
4173406	MCI	3	1	78	9	1	1	1	24	3	0	11	1072	587	2152	1295	526	2835	4721	3248	1153	4254	2402	3414	1970	2929	628	1210	1474	543	982	1490	4415	1447	4377	3877	694	5203	6405	5860	4098	4453	173	560	394	2248	83086.9	823	621
4175051	AD	4	1	84	12	1	0	1	22	2	0	18.4	902	551	1846	1289	223	3061	3982	2421	1107	4358	1922	2158	1514	2220	466	1370	1577	477	1163	1075	4245	1101	5235	3009	726	4438	5756	4936	3382	3555	213	311	435	2138	73163.6	688	610
4202431	SCI	2	2	71	9	1	0	1	29	13	6	5.6	922	461	1584	1113	372	1991	3822	2998	671	3700	1843	2272	1493	2533	461	953	1289	493	1154	1163	3202	770	3438	2970	735	4234	4759	4022	2956	2893	207	440	319	1846	64077.9	721	547
4255097	MCI	3	2	85	8	1	0	1	27	0	0	12	955	428	1912	1300	307	3201	4171	2658	790	4593	2034	3144	1774	2776	641	996	1192	444	942	1342	4659	721	4111	2981	733	4940	5195	4759	2986	3493	155	490	376	2159	73357.1	862	658
4394551	MCI	3	2	63	12	1	0	0	26	1	1	10.7	800	464	2075	1685	385	3077	4822	2671	813	4294	2062	2963	1592	2672	563	958	1115	427	1168	1550	3621	906	4820	3367	724	4335	6256	5199	3199	2900	214	434	470	1950	74548.4	918	592
4470664	AD	4	1	68	10	1	0	0	23	4	0	20.6	1071	705	2298	1680	527	3726	5182	4860	1093	5111	2847	3137	2354	4022	870	1651	1904	686	1545	1606	5077	1335	5568	4058	1018	6620	7523	7194	3939	4090	241	563	526	2486	97112.1	1175	545
4494067	SCI	2	2	68	16	1	0	1	30	10	6	5.3	864	541	2084	1305	408	2936	3792	2536	767	4706	2560	2783	1923	2578	725	1373	1446	503	1232	1384	3730	961	4474	3349	720	5075	6757	4452	3512	3481	148	487	413	2154	76158.1	807	832
4510984	AD	4	2	83	8	1	0	2	16	0	0	20.7	899	549	2171	1378	386	3258	4948	2630	960	4567	2533	2307	1887	2783	612	1146	1651	469	1031	1022	4374	773	4653	3754	1020	5579	6738	5395	3414	3535	217	420	362	2275	79697	896	984
4591844	MCI	3	1	73	16	1	1	1	27	2	0	9	1032	485	2760	710	394	3289	4505	4005	1088	5113	2713	2873	1558	2848	789	1581	1306	637	1044	1032	5329	1069	5378	3607	1100	6020	7146	5544	3561	4568	168	404	651	2812	87117.6	806	544
4600207	MCI	3	2	72	16	1	0	0	25	6	2	11.3	1044	618	1562	1556	324	2541	3855	3246	925	4235	2326	3138	1653	2884	555	888	1943	490	1149	1559	3831	1099	4366	3043	669	4318	5290	5009	3584	3460	142	418	407	1990	74117.7	847	486
4776101	MCI	3	1	79	16	1	1	2	24	2	2	10.4	819	608	2027	1442	364	3268	3979	2982	1130	5030	2789	3131	2011	3214	644	1249	1593	605	1356	1566	5716	1089	5512	3730	773	5746	6308	6149	4200	4354	209	469	593	2683	87339.1	802	631
4959299	AD	4	1	69	16	1	1	0	17	0	0	26.4	1032	971	2181	1713	399	3140	5462	3727	1395	4807	3176	3263	2120	3304	661	1658	2072	797	1555	1531	4541	1422	5178	4296	941	6347	7431	5930	4035	4802	219	511	384	2539	93539.1	838	918
4970179	AD	4	1	74	16	1	1	0	20	1	0	12	1384	600	1996	1217	334	2912	5112	2487	1016	4538	2150	2849	1876	2704	621	1190	1263	594	1394	1374	4555	1200	4520	3847	692	5379	6187	5851	3515	3821	225	313	408	1886	80009.6	798	474
4996119	MCI	3	2	78	8	1	1	0	25	0	0	21.7	883	425	1907	1257	318	2880	4131	2467	788	4350	1973	2603	1507	2487	617	1230	1192	479	1075	1268	3912	828	4489	3685	596	4635	5812	4386	3037	2693	181	369	371	1774	70602.1	789	755
5038308	MCI	3	2	69	12	1	1	2	28	0	0	17.4	860	610	1821	1217	326	2666	4084	2432	893	3973	2302	2566	1689	2443	610	1168	1435	493	867	1182	3904	1091	4604	3448	668	4573	5910	5008	3097	3118	137	409	423	1942	71967.5	823	537
5060192	SCI	2	2	79	12	1	0	1	26	8	6	12	1099	546	2349	1235	434	3149	4939	4188	1164	4710	2347	2804	1877	3230	605	1506	1763	594	1327	1130	4106	1171	5011	4106	743	4898	6545	5390	3644	4120	241	551	553	2607	84679.7	832	757
5170818	AD	4	2	75	16	1	0	0	23	0	0	25	891	422	1993	1323	289	2644	3943	3098	795	3819	2076	2591	1465	2702	565	979	1235	443	1105	1174	3843	956	4049	3124	590	4700	5284	5066	3101	3023	150	439	406	2132	70415.3	820	557
5186544	SCI	2	1	84	12	1	1	2	27	13	9	8.6	942	637	1801	1519	429	3396	5256	3585	997	5326	2621	3381	2113	3101	680	1226	1479	585	1507	1385	4076	1289	4711	3996	671	6168	6788	5207	3667	3722	197	369	499	3103	86428	964	820
5210119	SCI	2	1	56	16	1	0	0	30	17	15		1040	597	2475	1435	499	3250	4825	3071	1144	4135	2722	3083	1927	3463	799	1383	1404	554	1161	1308	4529	1073	5419	4144	760	5388	7154	6116	4428	5074	190	524	637	2395	88105.4	812	622
5222371	AD	4	2	78	12	1	1	1	22	0	0	19.7	749	507	1775	1392	402	3020	4892	3586	1215	4809	2374	3010	1683	2645	686	1106	1332	485	1013	1640	4340	1119	4786	3573	699	4974	6489	5251	3296	3300	133	439	431	2287	79436.1	848	825
5232031	AD	4	2	71	9	1	1	1	21	1	0	21	719	590	2008	1184	256	2274	3814	2060	913	3830	1947	2445	1128	1942	539	963	1293	437	1134	986	4270	920	4711	3613	585	4746	5241	5005	2662	2976	216	317	323	1862	67909.8	768	530
5238561	AD	4	1	57	12	1	1	0	23	4	1	20.7	1538	724	2084	1654	358	3439	4582	3189	1064	4627	2765	3495	1917	3604	586	1346	1589	625	1279	1566	4511	1311	4942	3894	894	6129	6420	5765	4049	4202	174	389	536	2453	87702.8	937	665
5266815	MCI	3	2	69	12	1	1	0	24	3	0	12.3	793	596	1372	1009	268	2448	3746	2310	756	3349	2109	2347	1282	2185	485	1204	1285	415	903	1140	3342	925	4065	2866	703	4136	4980	4082	2851	2747	195	382	339	1797	63410.5	828	584
5336121	AD	4	2	79	12	1	1	1	18	2	0	16.3	872	591	2533	1524	289	3308	4743	3272	1059	5286	2318	2366	1865	2827	566	1181	1518	521	1119	1421	4176	875	5457	4455	1074	5470	6999	5466	3226	3911	190	415	345	2090	83325.3	947	804
5347017	MCI	3	2	72	12	1	1	0	24	5	0	8	710	429	1934	1072	293	2464	4153	2646	1024	4181	2239	2161	1408	2101	438	1156	1439	434	1033	1001	3732	739	4429	3016	457	4474	5755	4513	3018	2933	192	444	390	1885	68294.8	767	551
5404754	AD	4	2	67	9	1	1	0	22	6	0	11.4	1044	533	1651	1084	306	2858	4632	3222	909	3284	2330	2485	1454	2867	596	1134	1698	449	1119	919	3827	987	4215	3515	512	4894	5917	4894	3349	3768	187	388	485	2102	73610.8	851	654
5413800	AD	4	1	83	9	2	1	1	18	0	0	15	914	538	1517	1418	412	3088	4360	2811	887	4555	2346	2807	1613	2420	661	1236	1076	502	1140	1387	4132	1023	5515	3551	678	5213	6068	4787	3679	3781	190	548	385	2254	77492.4	807	519
5450896	MCI	3	2	83	11	1	1	1	27	4	2	12	1061	774	2540	1650	713	3372	5259	3968	1090	6066	3346	3716	2169	3456	995	1214	1920	688	1152	1765	4627	1062	5321	3849	956	6533	6906	6532	4266	4141	234	615	568	2750	95273.4	1012	675
5455201	MCI	3	2	71	12	1	0	1	27	7	2	12	776	527	2046	1342	327	3236	4516	2953	980	4419	2101	2874	1690	2606	686	1365	1638	491	1342	1334	4271	979	5080	4195	759	5355	7072	5438	3266	3369	190	347	484	2031	80086.2	850	858
5460174	MCI	3	2	73	12	1	1	1	27	5	3	6.3	914	538	1517	1418	412	3088	4360	2811	887	4555	2346	2807	1613	2420	661	1236	1076	502	1140	1387	4132	1023	5515	3551	678	5213	6068	4787	3679	3781	190	548	385	2254	77492.4	807	519
5489792	AD	4	2	76	14	1	1	0	23	0	0	8	811	479	1287	1121	274	2360	4057	2501	863	4322	1922	2743	1256	2125	459	1225	1190	421	1143	1381	3588	1049	3863	1947	595	4352	5326	4312	3118	3403	153	371	463	1908	66386.8	724	507
5530202	SCI	2	2	79	16	1	0	1	30	13	10	5	893	516	2169	1236	716	3149	4803	3337	1080	4182	2290	2516	1470	3179	604	1185	1236	568	1215	1107	4313	927	4296	3773	729	4641	6429	5262	3663	4243	161	462	424	2047	78821.6	913	972
5537291	MCI	3	2	77	11	1	0	1	26	5	1	10.7	951	754	2070	1243	313	3349	4350	2928	1228	4484	2046	2748	1784	2788	666	1226	1615	673	1534	1375	4370	1452	4915	3110	640	5042	6191	5179	3822	3627	209	418	421	2256	79779.2	956	518
5572762	AD	4	1	54	16	1	0	0	21	11	2	13	1037	735	2083	1704	440	3513	4670	3075	990	5069	2749	2976	1998	2801	645	1560	1559	670	1274	1589	4841	1224	5117	3550	1078	6342	6934	5422	3933	3839	210	513	408	2452	86999	845	949
5590884	SCI	2	2	71	12	1	0	0	30	10	12	3.6	854	550	1437	1319	343	3055	4058	3405	897	3909	2150	2955	1682	3048	571	1182	1333	646	1196	1182	3618	1250	4150	3480	702	4520	5545	4928	2926	3027	214	480	391	1932	72936.6	834	682
5598745	MCI	3	2	77			0	1	27	5	2	9.3	893	417	2025	1375	284	2264	4603	2723	846	3751	2069	2650	1587	2773	535	1167	1107	469	974	1191	3536	916	4449	3123	476	4519	6285	4479	2887	2799	161	401	322	1954	70008.9	867	705
5599601	MCI	3	2	83	16	1	0	1	26	2	0	13.3	1062	714	1573	1551	295	3008	4256	3103	933	5301	2541	3211	1777	2693	509	1210	1395	639	1219	1393	3967	1093	4668	3300	843	5474	6565	3880	3440	4220	204	363	381	2166	78948.5	744	744
5615755	MCI	3	2	75	8	2	0	2	25	7	4	9.3	868	470	1722	1131	378	2998	3775	2504	962	4445	2282	2693	1681	2329	572	1013	1389	551	1164	1164	3354	922	4220	3465	682	4892	5908	5583	3475	3431	155	397	502	2064	73142.8	734	538
5618584	AD	4	2	80	11	1	0	2	20	4	1	17.3	1166	588	2870	1736	477	3204	4903	3189	977	4936	2943	2944	2062	3052	605	1502	2097	644	1290	1575	4012	1011	4963	3192	881	5633	6818	5081	4580	3326	169	456	599	2233	85714.5	773	1058
5634288	AD	4	2	78	9	1	0	1	20	1	0	17.3	1273	506	1975	1415	365	3152	5087	3054	798	4203	2414	3111	1839	2840	685	1473	1368	637	1165	1274	4532	981	4925	3846	710	5925	7054	5728	3271	4057	233	518	330	2298	83040.8	1097	679
5646413	AD	4	2	81	12	1	1	2	20	3	0	14	1258	377	1291	972	378	2517	3959	2832	827	3108	1930	2082	1492	2483	598	1026	1178	527	1029	840	3574	866	3789	3008	514	3853	5451	4700	2946	3826	155	374	310	1889	65961.4	795	562
5651115	SCI	2	1	72	9	2	0	1	29	9	7	7	844	627	2717	849	423	3149	4285	3278	1101	4813	2555	3326	1923	2551	729	1114	1320	528	1575	1342	3832	1480	3834	3396	724	6408	6531	6691	3763	4390	214	602	580	2509	84006.3	813	936
5652855	MCI	3	2	78	11	1	0	1	26	5	4	8.7	949	432	2040	1539	308	2690	4144	2961	1022	3979	2083	2838	1627	2642	545	1177	1227	472	914	1562	3685	800	4724	3272	501	5266	5973	5343	3252	2943	194	532	402	2077	74114.7	862	824
5659183	MCI	3	2	72	9	1	1	1	26	6	2	7	928	488	2328	1503	372	2842	4431	3156	825	5061	2209	2740	1673	2793	698	910	1454	601	1036	1096	4384	924	4657	3233	677	4929	5609	3949	3352	3183	194	403	407	2066	75112.3	767	741
5700965	MCI	3	2	70	12	1	1	1	25	2	0	16	1145	586	2418	1495	402	2985	4703	3330	1070	5020	2632	2843	1856	2816	653	1370	1357	602	1189	1391	4360	1167	5144	3883	874	5611	6482	5295	3659	3692	164	484	386	2190	83252.3	906	676
5705703	AD	4	1	65	12	1	0	0	20	2	0	12.7	930	416	1645	1460	241	3206	4213	2884	1000	4459	2305	3052	1628	2249	518	1063	1545	515	1048	1513	4099	1157	4099	3800	677	5137	5429	5600	3296	4106	206	430	565	1998	76490.5	643	779
5717311	MCI	3	2	87	11	1	0	1	28	4	3	5	861	509	2055	1282	311	2385	4543	2938	762	4312	2207	2598	1622	2471	510	1181	1330	598	1132	1045	3761	903	4298	3371	622	4497	5655	4860	3331	3518	212	398	452	2090	72620.6	769	741
5740321	MCI	3	2	67	12	1	0	2	27	4	0	18.3	876	523	2469	1343	392	3081	6295	3047	1242	4560	2485	2681	2007	2480	632	1356	1418	604	1054	1139	4281	1214	5395	3861	811	4734	6632	6279	3281	3920	196	545	408	2160	83401.4	1057	693
5754844	MCI	3	2	68	9	1	1	1	28	3	0	9.7	861	509	2055	1282	311	2385	4543	2938	762	4312	2207	2598	1622	2471	510	1181	1330	598	1132	1045	3761	903	4298	3371	622	4497	5655	4860	3331	3518	212	398	452	2090	72620.6	769	741
5765269	SCI	2	1	74	9	1	0	1	28	8	6	6.6	977	638	2320	1793	523	3719	6003	3937	1039	5670	2541	2951	2163	3440	743	1717	1848	563	1361	1516	4667	1280	5748	3911	1025	6583	7914	5678	4202	4813	211	461	478	2947	95380.2	927	754
5771536	AD	4	2	63	16	1	0	0	22	4	0	13.6	818	481	1937	1267	380	2559	4124	2437	945	3961	2194	2556	1545	2489	616	1273	1212	566	1231	1504	3702	1038	4395	3190	851	4766	6359	5173	3122	3786	161	488	397	2185	73706.3	852	652
5774861	AD	4	2	63	9	1	0	0	20	6	0	11.7	1058	454	1644	1517	303	2835	4187	2866	880	4605	2694	2659	1519	2621	558	1163	1565	593	1168	1285	4066	966	4558	3829	715	4407	6543	5364	3523	3447	181	512	391	2183	76858.3	841	517
5816904	AD	4	2	70	12	1	0	0	22	2	0	13.4	756	529	1608	1429	316	2416	3850	2525	755	4782	2332	2880	1560	2281	588	1270	1425	459	832	1660	3807	878	4077	3405	512	4433	6055	4673	2926	3140	121	437	377	2041	71131.8	637	510
5820120	AD	4	2	78	11	1	1	0	21	0	0	13	845	574	1948	1518	443	3163	4341	2895	926	4042	2207	2568	1757	2522	540	1448	1387	543	1298	1298	4731	1213	5013	3182	875	5216	6538	5437	3777	3475	172	431	392	2147	78863	840	519
5945828	MCI	3	2	84	8	1	0	2	25	4	1	16.6	823	511	1825	1069	283	2894	4274	3111	882	3821	2384	2029	1712	2592	552	1248	1129	550	911	879	3514	1272	4835	3320	850	5326	6864	5227	2964	3556	161	470	363	1981	74182.5	993	1065
6004440	SCI	2	1	81	12	1	0	1	28	10	7	5.3	1271	671	2603	1840	350	3755	5173	3353	1256	5466	2685	3155	2019	3335	670	1204	1487	524	1425	1516	5040	1412	4861	3936	1024	6085	7275	6680	4482	3981	280	510	717	2634	92677.3	1048	908
[truncated: 33 more columns]

## Sheet: mean intensity
ID volume	diagnosis	diagnosis	sex(M=1,F=2)	age	education	handedness(1=r,2=l)	ChEI	Fazekas	MMSE	LM ⅠA	LM ⅡA	ADAS	Measure:mean	Left-Lateral-Ventricle	Left-Inf-Lat-Vent	Left-Cerebellum-White-Matter	Left-Cerebellum-Cortex	Left-Thalamus-Proper	Left-Caudate	Left-Putamen	Left-Pallidum	3rd-Ventricle	4th-Ventricle	Brain-Stem	Left-Hippocampus	Left-Amygdala	CSF	Left-Accumbens-area	Left-VentralDC	Left-vessel	Left-choroid-plexus	Right-Lateral-Ventricle	Right-Inf-Lat-Vent	Right-Cerebellum-White-Matter	Right-Cerebellum-Cortex	Right-Thalamus-Proper	Right-Caudate	Right-Putamen	Right-Pallidum	Right-Hippocampus	Right-Amygdala	Right-Accumbens-area	Right-VentralDC	Right-vessel	Right-choroid-plexus	5th-Ventricle	WM-hypointensities	Left-WM-hypointensities	Right-WM-hypointensities
5	NC	1	1	74	16	1	0	0	30	11	12		5	28.849	45.8388	87.4694	67.9808	94.8539	87.3278	93.7075	101.175	31.1612	30.3335	84.3195	77.9534	76.4513	39.8148	82.9827	94.1338	70.9394	51.6817	28.9062	40.4833	87.0713	68.5649	91.5666	86.1994	91.848	99.8866	75.7442	76.4664	86.3142	92.9833	66.3387	51.7849	0	77.0661	0	0
7	NC	1	2	69	14	1	0	0	30	11	11		7	32.1375	50.9802	89.5329	72.7924	93.2251	90.4723	96.2579	103.565	35.309	38.0777	86.4397	78.5599	79.1702	48.0905	86.7827	94.7095	72.0882	52.1158	32.54	47.5368	88.109	72.325	92.3922	89.2565	95.7527	103.379	78.2694	78.8874	90.4425	93.6035	62.4082	52.9302	54.9375	77.3924	0	0
8	NC	1	1	74	16	1	0	1	30	18	19		8	23.1117	42.9462	91.5384	76.4589	90.5949	85.1167	91.5249	97.7634	25.8499	27.3957	84.9527	74.1567	72.9327	39.7678	80.3859	91.6513	66.5306	50.8765	22.9991	39.061	87.7486	74.5688	88.244	85.138	92.092	97.715	74.2758	74.2269	85.1289	90.35	68.7119	49.8245	50.25	82.5216	0	0
9	NC	1	2	70	12	1	0	1	30	9	10		9	31.2818	50.6888	94.6449	79.2123	95.2085	87.966	92.6212	98.6758	32.025	37.5856	87.8311	80.287	78.3911	49.7435	84.8968	95.0375	72.8113	52.4664	31.188	46.7346	93.8836	77.9177	93.033	87.0015	91.8996	98.1828	79.2212	78.3711	87.5338	95.6029	66.3077	52.946	54.5714	80.8478	0	0
10	NC	1	2	79	12	1	0	2	28	11	7		10	36.3177	47.9762	90.8371	73.5874	89.476	84.8073	85.3325	96.4381	37.7369	35.5222	86.8456	77.1824	75.1792	49.4562	84.7608	94.3798	71	54.1742	36.6308	48.4403	90.8073	72.8555	89.9218	82.9034	86.131	95.8718	79.4971	78.4835	85.9699	94.6919	68.6591	55.6026	59.8333	86.3319	0	0
11	NC	1	1	86	8		0	0	26	7	7		11	30.538	48.6074	94.3591	74.4279	95.7514	89.6727	94.3557	102.047	35.1735	36.2709	88.0761	79.3646	76.65	46.5846	85.9512	96.0152	70.1111	51.4306	31.2605	42.2827	91.3286	71.769	93.4062	89.2768	93.2268	100.838	77.9934	78.4195	90.2113	94.8505	67.7867	51.1971	62.8333	79.6488	0	0
18	NC	1	2	71	12	1	0	0	30	12	10		18	31.4699	51.3168	90.081	73.3488	92.0432	86.172	89.7725	98.3121	34.888	36.0454	84.7243	77.7819	76.6264	46.4325	82.4967	91.7506	71.8198	54.6674	33.473	49.045	88.4538	71.0577	92.2341	86.4927	90.3735	99.7731	77.0613	75.3678	86.8455	92.7186	68.7143	53.7361	51.5556	76.5154	0	0
31	NC	1	2	80	12	1	0	1	30	10	13		31	33.7752	50.3034	93.0405	77.4345	95.4965	88.4179	94.6655	102.83	41.5376	40.639	88.308	81.6687	80.515	53.9674	85.1375	96.4612	74.2787	53.2451	33.9762	46.2269	91.0155	75.9453	95.0284	89.0962	94.1077	103.565	81.5018	80.049	88.4861	95.7338	71.3542	53.2151	55.3	76.9407	0	0
49	NC	1	2	75	14	1	0	1	29	11	9		49	35.3542	52.1109	95.7551	78.368	89.8631	89.5807	93.6158	101.121	35.6708	42.6271	87.7602	79.2802	76.2072	45.8527	87.0239	96.3987	72.9123	54.8379	35.5852	53.6012	94.764	79.2589	89.252	88.0606	93.1136	101.075	78.6465	75.3258	88.0835	93.2421	68.52	55.088	68	80.0249	0	0
50	NC	1	2	74	14	1	0	0	30	12	13		50	29.9404	47.3614	94.8471	77.8489	94.3472	84.1067	92.2304	102.208	33.2965	39.552	88.849	79.0849	76.7305	47.695	82.3629	96.2742	72.9054	51.5956	31.467	46.8012	95.5167	77.5568	93.5316	85.1114	91.9628	102.14	80.2846	76.3231	84.3176	94.4562	66.1667	53.007	54.5714	76.775	0	0
57	NC	1	2	77	12	1	0	1	30	5	6		57	30.4802	52.2567	93.6061	76.2477	95.0868	89.1584	93.8216	102.188	36.5455	36.3283	89.0057	79.7443	78.1587	46.2545	84.8503	95.6956	75.0333	53.7747	30.3949	48.2082	93.263	77.3029	93.6029	89.2506	93.6891	102.353	77.9201	76.629	88.8968	93.4323	71.6833	52.4406	56.4516	84.4215	0	0
63	NC	1	1	75	16	1	0	1	30	15	15		63	33.807	50.4182	88.8964	69.7272	94.8276	84.0445	91.2372	102.41	35.7292	38.6221	85.2642	79.6033	78.6963	51.9878	83.7341	95.372	71.1915	52.7277	34.6307	46.2616	86.4759	69.1927	92.7233	84.5681	91.0522	101.658	76.9716	78.7071	84.9533	94.466	69.9394	52.7175	59	81.2577	0	0
68	NC	1	1	76	16	1	0	1	29	13	10		68	34.224	51.8134	91.9888	73.769	95.3543	88.2321	94.4162	106.313	36.283	39.0109	87.6882	81.7499	80.6017	50.7222	84.0853	96.3596	72.2667	54.7327	34.5364	46.5657	93.3036	76.0548	92.7165	87.404	92.4417	103.789	80.3687	80.1345	88.8	96.0289	69.1944	53.0689	62.2222	78.2921	0	0
74	NC	1	2	75	14	1	0	1	30	6	6		74	33.7545	50.0621	91.2701	71.021	98.4545	87.0331	92.0859	99.3858	35.6009	35.5413	89.8901	78.6748	78.2468	48.1412	83.0761	97.2202	68.8226	53.4893	34.3205	45.0297	91.164	70.7946	94.8444	89.2377	93.594	100.235	77.2149	78.7421	89.1013	96.0878	65.2727	53.9466	54.5625	84.4338	0	0
78	NC	1	1	78	12	1	0	1	30	9	6		78	33.1453	42.263	93.6931	78.7326	94.2456	87.7473	92.1013	101.779	34.6347	38.5181	86.9233	78.2873	78.0517	49.1351	83.0467	94.9593	62.8298	51.2959	33.1335	41.6574	90.9484	77.0993	90.5988	85.7878	92.627	101.891	77.4031	76.6834	86.3174	93.7539	65.4419	50.8102	49.3529	84.4721	0	0
80	NC	1	2	73	9	1	0	1	26	7	9		80	32.1138	51.4896	91.3237	73.9454	93.9616	88.1282	92.6361	100.836	38.2296	37.5833	86.5585	79.845	78.4842	50.73	85.4796	95.1434	66.4646	53.0719	33.4285	49.3383	89.2626	72.1988	92.3567	86.9118	91.4908	100.179	79.92	79.2087	88.1935	93.8029	73	53.3426	64.5	82.8669	0	0
81	NC	1	1	84	12	1	0	1	29	5	5		81	33.5512	47.2002	96.5852	77.8158	94.5164	86.8757	91.9767	104.392	32.3098	36.4712	90.4806	79.2964	78.6601	46.5525	85.8324	97.4756	70.1471	54.9466	33.0198	42.5712	94.4947	75.2793	92.7789	86.1202	92.1241	105.576	79.9053	79.9924	88.8229	95.7731	68.5556	54.7698	0	85.0838	0	0
94	NC	1	2	67	12	1	0	0	27	11	12		94	30.1904	47.8594	89.9774	72.8599	91.1852	86.0381	92.5146	101.418	39.7638	32.4346	85.774	74.3663	73.6801	49.7925	80.9906	94.5859	71.3152	52.2456	30.6624	48.932	90.5037	73.296	89.7142	84.0959	92.3488	102.335	76.3666	76.4932	84.1344	93.5185	67.6406	52.2127	53.4545	76.8418	0	0
104	NC	1	2	84	12	1	0	1	30	10	5		104	33.709	52.141	92.6083	75.621	92.2952	87.6318	92.0715	100.915	35.7575	41.6185	87.2671	79.433	78.4846	51.2207	86.033	94.7553	70.7217	52.5764	34.1841	45.1324	91.6019	74.5486	90.7915	86.4862	92.1553	100.672	77.4206	77.9142	89.2713	92.9111	69.8276	52.5918	62.6735	82.0372	0	0
108	NC	1	1	77	9	1	0	0	27	9	6		108	22.9791	40.7432	94.7127	76.7401	92.7378	84.1983	91.2409	97.574	29.1574	29.6084	86.6294	74.4273	74.543	41.5482	79.4582	93.8923	69.1186	50.7233	23.1068	38.9129	92.0773	76.9264	90.1285	82.4874	91.9426	99.1758	74.3791	74.5107	81.9542	92.6589	67.0143	51.4413	43.8077	73.4357	0	0
112	NC	1	1	68	12	1	0	0	28	8	13		112	30.4819	48.5737	92.7973	74.8555	91.3014	84.4819	92.6628	101.399	34.1554	31.8357	87.1355	78.11	77.9652	46.5383	82.7882	93.6275	68.5909	53.3543	31.3943	49.1818	89.0046	73.6069	90.2406	86.5589	93.9291	104.816	77.6158	78.4533	88.1337	93.4775	71.1731	53.8052	50.3443	78.1937	0	0
113	NC	1	2	67	12	1	0	1	28	11	11		113	32.5306	45.5714	94.5987	78.6534	90.7707	85.4773	92.2438	103.988	41.7725	38.3243	88.2773	78.5837	76.7367	48.054	82.074	94.5152	68.875	53.1413	34.2708	44.8571	92.4914	78.4676	90.7448	87.0632	93.0659	104.588	79.2491	76.685	84.9123	93.3063	64.6182	53.8332	47.5417	77.9265	0	0
118	NC	1	1	73	10	1	0	0	30	9	11		118	32.287	48.5879	90.9699	71.3794	95.99	89.3528	93.3819	101.049	34.4484	37.3338	86.5041	77.8896	76.4362	45.7616	85.2969	95.7738	66	54.8694	32.2669	43.7861	88.5976	71.6339	92.6549	86.1543	91.3878	101.339	76.8363	74.912	86.8367	95.115	70.2857	55.3504	0	78.7962	0	0
120	NC	1	1	78	14	1	0	1	29	11	10		120	29.6039	54.1579	92.0408	74.3965	90.5688	86.924	91.0643	99.8134	33.279	37.4244	85.7068	74.7306	75.2837	47.3879	82.3528	94.2812	66.4286	52.1068	30.0165	51.625	90.5402	75.714	88.3605	86.8933	92.0002	98.7842	75.0554	74.766	87.4349	92.2625	67.9423	51.8929	42.9474	79.7213	0	0
121	NC	1	2	79	12	1	0	0	30	12	14		121	32.2296	46.6264	89.14	72.7101	95.4697	90.4305	96.1236	102.424	33.5577	33.9978	86.3532	79.162	77.7611	46.6371	86.0765	96.4221	73.8243	54.9949	32.7172	42.2462	89.1764	72.5937	94.4223	90.5698	97.0199	103.361	79.5587	79.7463	91.0333	96.6173	64.1574	55.0337	57.1	75.8333	0	0
123	NC	1	2	85	10	1	0	1	30	11	11		123	28.2054	39.565	90.9296	73.4929	94.0768	86.9758	91.767	101.84	32.3653	33.7476	85.9481	76.9545	78.7476	43.2577	83.8691	95.667	72.42	52.8703	28.7002	36.393	87.8666	71.0775	91.6626	88.7034	92.5954	102.49	74.441	76.4398	89.6429	93.5493	67.7049	52.5197	46.8148	80.4349	0	0
126	NC	1	1	82	12	1	0	1	30	12	14		126	33.7401	48.8476	94.2012	80.3749	92.2772	88.1907	92.9633	101.962	34.954	39.6645	87.5302	78.6748	77.6149	46.9314	85.2935	94.519	69.4286	53.6603	33.7212	45.3364	94.11	81.1623	90.7112	88.4267	92.5442	102.264	77.8872	78.0291	89.395	93.475	65.2632	54.0394	51.4545	78.8979	0	0
129	NC	1	2	72	12	1	0	1	26	7	7		129	29.203	45.0852	92.1584	73.3244	92.8502	86.492	93.4245	103.728	31.72	37.6546	88.2193	78.3461	77.7223	47.9624	83.4311	95.1937	74.3107	55.469	29.7846	44.2191	90.8733	73.0774	90.8112	87.9364	93.7291	104.405	77.0854	78.1423	89.4199	95.9944	68.25	53.8155	56.9	77.9975	0	0
133	NC	1	2	73	12	2	0	0	30	14	12		133	28.3097	43.9044	89.613	72.5822	95.1799	90.5707	96.3439	102.048	33.8584	34.9742	86.5265	78.5971	76.1225	48.2403	85.9824	96.8258	77.9333	51.7185	29.133	44.6182	89.4829	72.7778	92.4067	89.1157	93.7895	103.638	78.0204	76.6311	90.5442	94.7371	71.3667	53.1297	0	78.7075	0	0
134	NC	1	1	80	8	1	0	1	30	15	15		134	31.5854	50.2035	91.6222	72.0514	92.9945	89.0532	94.0457	105.641	33.539	35.8693	86.953	79.0561	79.4376	48.9804	84.9175	97.5083	72.766	53.4902	31.5666	45.7238	90.154	70.8738	90.6366	86.829	93.6128	104.988	76.784	80.0877	87.9917	93.9043	70.9302	53.7385	53.2	83.5299	0	0
138	NC	1	2	82	12	1	0	1	26	10	6		138	19.795	42.8006	90.7307	72.6802	90.6691	82.5802	89.8914	97.9554	27.3579	23.9138	87.3511	76.0238	72.9196	36.8668	77.7206	93.2003	72.7627	50.6582	20.7802	40.366	88.8533	72.1055	90.4539	83.7211	90.7354	98.0783	76.0355	75.5863	82.3501	93.6301	63.1013	50.4363	0	83.8788	0	0
140	NC	1	1	79	12	1	0	0	27	8	7		140	35.783	51.5619	95.09	79.1733	92.2236	92.0027	94.916	102.413	37.8744	38.561	86.4617	77.7524	76.6043	48.8577	85.8985	96.4679	71.8947	53.1971	34.3589	45.4722	93.1572	77.2074	89.1451	90.4269	96.1599	103.156	78.2997	76.1758	87.9213	95.3123	72.4286	54.6623	58.2414	80.0215	0	0
145	NC	1	2	82	12	1	0	0	26	9	7		145	33.5311	50.6481	91.3539	73.8836	94.3185	87.8291	92.6062	100.115	35.2172	38.0711	87.7336	80.0807	78.4894	47.0471	85.3675	96.0397	75.1176	52.5855	34.0453	47.72	91.2984	73.4201	91.7866	88.0114	92.5911	100.412	80.3936	77.2355	89.2306	93.8179	72.1475	53.8189	58.4516	77.2307	0	0
146	NC	1	2	71	12		0	0	26	12	8		146	33.8839	58.4751	91.5476	74.0295	93.2621	89.5421	93.8249	102.899	37.6079	39.7917	85.9283	79.2977	80.6259	49.5936	86.7656	94.5275	69.7381	54.1303	34.3705	46.69	90.2844	72.9117	91.1187	88.93	93.907	103.042	78.1417	78.8341	88.8252	93.6183	66.5538	54.7746	59.7037	78.2294	0	0
150	NC	1	2	72	12	1	0	1	30	10	10		150	32.4119	55.3583	91.5968	76.876	93.1624	89.2982	93.6973	98.8827	34.467	38.8087	88.8736	79.8668	78.3917	43.7167	87.0489	93.8865	70.3654	52.5894	32.4422	46.8419	89.3504	75.9893	90.5453	88.7283	93.4856	96.5511	77.2423	80.5779	89.2641	94.3128	66.6047	55.2214	0	78.4219	0	0
152	NC	1	1	69	12	1	0	2	30	15	13		152	32.759	47.8505	91.0689	73.1835	93.8783	88.2818	94.5349	104.552	34.7551	34.6376	85.0647	79.1537	78.0467	47.8623	84.6322	95.0744	66.5444	53.3831	33.3673	45.7493	89.7182	73.7622	92.0087	87.2696	93.9235	104.447	79.4644	80.8376	90.2014	93.2885	64.7931	53.9681	57.8571	80.5362	0	0
155	NC	1	1	68	14	2	0	0	30	11	8		155	31.3784	46.5817	93.2786	76.1611	92.2031	88.733	93.8809	102.615	33.1233	38.5829	87.1602	78.3469	77.129	46.4825	85.8406	92.6337	66.191	53.0334	31.7622	44.5149	93.5411	77.9405	91.119	88.8452	94.0287	102.866	77.5811	77.7635	88.8432	92.1475	70.5417	52.8641	51.1	79.0844	0	0
157	NC	1	2	70	9	1	0	0	30	14	11		157	29.694	45.2101	90.2999	72.5333	92.3242	85.0767	93.6869	103.301	36.7454	31.0453	85.027	75.1036	73.845	45.6549	83.3368	95.0836	72.6364	53.5431	31.0689	42.6535	88.7514	71.8919	89.9766	84.8204	93.0518	102.739	74.6209	74.7544	86.1875	94.0529	70.44	52.8127	66.5	77.5755	0	0
158	NC	1	1	75	12	1	0	1	27	13	15		158	25.5693	50.3232	95.4926	76.5935	91.2971	86.7225	90.2167	102.24	30.2457	28.3756	88.2379	78.1571	76.6174	38.7445	82.6767	94.754	67.7423	51.3252	25.5153	44.4743	92.2609	74.8943	91.1669	86.7738	91.5398	102.163	76.855	77.6504	87.0816	95.2378	59.9076	49.9767	37.3636	83.7231	0	0
159	NC	1	1	72	16	1	0	0	30	14	11		159	33.0086	47.1755	92.7421	75.9283	93.9139	87.7533	92.9423	101.928	35.6513	39.5886	88.5932	79.9147	78.3316	49.8765	84.6424	95.3959	65.3433	52.0937	33.0532	46.5466	90.6978	75.0286	92.3128	88.0456	93.0129	102.711	78.4494	77.634	88.5622	94.3669	64.1884	52.4947	48.1786	78.9782	0	0
161	NC	1	2	67	12		0	1	30	13	13		161	32.4771	49.0633	91.067	74.3401	91.2847	88.8876	95.0542	103.059	34.1308	35.2769	85.932	77.842	77.5454	51.2619	85.4289	94.3509	70.6688	54.3519	33.9147	43.4327	89.3012	73.0969	90.6844	88.1602	94.1453	103.214	76.3519	75.9768	89.7873	92.9798	73.9655	55.3092	0	79.0239	0	0
68080	MCI	3	2	79	16	1	0	2	25	1	0	14	68080	31.7906	45.8384	95.3365	78.1618	93.8775	84.9781	90.3293	101.708	34.211	38.456	88.196	79.1445	80.5997	49.1602	85.777	97.3364	68.2376	52.1852	32.3882	40.3701	91.8965	73.7028	92.4079	85.9325	91.4313	101.38	77.9634	78.927	89.1225	95.7569	66.9041	53.2837	54.2927	81.0161	0	0
71617	AD	4	1	76	8		0	1	22	0	0	12	71617	26.8691	39.4445	93.7475	74.9634	89.7746	85.692	91.8519	98.1158	29.4653	32.4772	86.4724	75.1816	77.7495	34.7737	82.2104	92.8898	70.209	53.0991	27.1777	37.1947	94.3855	76.4811	88.8527	83.0902	89.8478	97.2757	76.1516	75.654	84.1271	91.8983	62.3691	53.0686	49.0909	83.5034	0	0
84034	MCI	3	2	74	12	1	0	2	26	1	1	12.7	84034	29.431	41.7557	88.4979	69.8665	93.1862	84.9776	90.9703	105.149	32.8268	34.7007	85.5672	77.4776	77.8578	46.5386	84.8403	95.4458	69.1346	52.7652	30.6647	40.6276	88.245	70.0935	91.8661	84.4246	90.5526	106.899	77.156	75.6241	89.586	94.2148	63.3827	51.8236	0	81.5693	0	0
99031	SCI	2	1	77	12	1	1	1	27	5	5	4.4	99031	16.8788	38.5471	91.0059	71.9538	89.0875	79.6368	88.0416	95.8079	20.7988	22.9195	84.8259	74.422	73.6395	30.9872	78.7951	93.0312	65.352	48.8246	17.3362	36.9617	88.5115	70.4125	88.1514	82.0403	88.229	93.6054	71.7915	71.9837	83.0693	90.6384	59.9266	48.3087	33.1	79.7938	0	0
336572	MCI	3	2	76	12	1	0	1	28	5	3	6	336572	30.4756	47.3204	92.2536	75.9597	93.3277	87.7783	93.8903	101.227	30.2012	37.3508	85.9275	77.0876	74.6113	44.2815	83.6602	94.8994	74.7571	51.7169	30.7091	46.9282	91.2555	74.9115	92.0739	86.8489	90.7725	101.515	76.4862	73.4319	87.868	93.1556	68.7458	51.6177	51.6	79.9411	0	0
464414	MCI	3	2	77	8	1	0	0	24	2	0	12	464414	28.7413	45.2826	91.7397	77.9229	94.9625	90.5494	96.1831	105.843	34.4473	36.4773	82.542	77.6989	79.1052	45.2777	86.8386	97.4668	76.0385	52.8848	28.8656	39.3411	89.1854	74.7155	93.0408	88.9318	94.6721	106.705	76.2836	76.3044	89.5754	96.08	71.0556	52.4895	0	77.768	0	0
470911	SCI	2	2	72	9	1	0	0	29	12	7	5.6	470911	31.493	48.9342	92.8722	75.7879	93.5736	88.8475	95.6304	103.176	36.79	38.4019	86.9835	78.6184	77.5607	48.8273	84.3591	94.9185	73.1429	52.5802	31.6487	44.0313	92.2463	75.3071	92.9214	89.2238	95.212	103.891	77.6407	78.4943	88.8343	94.1784	70	52.6978	50	78.9717	0	0
522848	MCI	3	2	57	16	1	0	0	28	5	4	8.3	522848	30.9271	47.1011	89.3222	74.9207	93.2015	87.6077	92.6637	100.087	33.3517	37.2955	83.0666	75.7843	75.7043	47.1763	85.4377	93.2489	67.2619	55.2396	31.3685	44.0591	86.5709	71.581	90.4722	86.3806	92.318	100.311	73.6049	73.9222	88.0885	91.2275	68	56.047	68	75.9159	0	0
603694	MCI	3	2	69	9	1	0	0	27	6	3	5.3	603694	31.0424	46.2573	91.8375	76.0855	91.7501	86.9166	91.9853	99.8995	35.1051	36.3477	85.2722	76.6146	75.451	44.6411	84.4362	93.1496	74.7368	53.5236	31.3201	43.7059	88.9748	73.3309	90.8378	87.1983	91.1506	101.099	76.0122	75.9518	86.4076	92.6642	67.4	53.9705	71.5	76.7324	0	0
671975	MCI	3	2	66	12	1	0	1	29	0	0	11.4	671975	36.0951	47.7176	90.5	74.8588	93.2969	88.4966	92.0202	97.632	37.1349	37.8828	85.4301	77.449	78.9861	45.7117	82.855	93.7839	70.7143	51.0942	36.7997	42.1386	88.5329	73.5525	91.1088	86.1309	91.6285	98.2667	74.5195	77.3397	85.9532	92.1481	65.0943	52.357	0	83.8361	0	0
822736	MCI	3	2	73	9	1	1	0	25	2	0	10.4	822736	31.7495	43.661	91.1579	73.2473	92.916	87.8709	93.0728	102.519	34.5048	38.0819	84.7852	75.9004	75.1128	47.7237	85.3618	96.7854	71.75	54.3922	33.3977	43.8989	89.7724	72.2367	92.8829	88.3429	93.0299	101.978	75.1826	75.4381	88.2006	94.1852	64.931	54.597	61	77.5784	0	0
834769	AD	4	2	59	9	1	1	1	23	3	0	15.7	834769	28.5445	47.7794	93.467	79.1588	96.1191	86.5363	95.1971	103.652	32.6669	36.0157	88.4279	78.9146	79.5897	48.4539	82.9804	95.6266	72.8382	52.0588	29.0102	40.6726	93.567	78.9	94.3027	86.1024	93.3812	103.046	79.3433	79.93	87.5397	94.8098	70.8108	51.018	45.8077	72.1711	0	0
840335	SCI	2	2	69	12	1	0	1	30	9	7	3.7	840335	32.5653	46.3833	93.2566	76.5652	90.2993	88.1669	91.6114	99.8167	33.5529	35.0614	88.9821	77.6602	76.6022	39.2737	84.092	93.3313	68.042	53.9068	33.4282	48.1847	95.1289	80.3998	90.4424	85.1447	92.0029	103.699	78.6688	78.5175	86.3144	92.2275	69.1714	54.5982	51	80.7437	0	0
867667	SCI	2	2	71	14	1	0	0	30	13	9	4.6	867667	41.4523	54.6794	90.9342	74.724	94.1404	89.4459	94.5012	102.694	45.793	38.3701	86.6843	80.0875	77.3441	56.0816	84.1821	94.6224	70.9091	56.4107	46.3641	48.5049	90.2987	74.2667	91.92	88.9442	92.6331	101.75	78.4029	77.0655	87.2783	94.9577	69.3864	58.8576	0	79.3958	0	0
939617	AD	4	1	79	8	1	0	1	21	2	0	16	939617	28.3249	43.9087	94.5586	75.6498	93.9166	87.0044	92.297	103.67	34.0808	34.8545	87.8442	77.6946	79.7633	44.8013	85.9441	96.3786	65.8182	52.9756	28.4141	37.8251	92.7119	74.1975	92.4691	87.2046	93.3736	103.787	77.9082	83.0592	92.5631	96.1762	65.7368	53.0645	54.6087	78.4414	0	0
944181	AD	4	2	75	9		1	1	16	0	0	33	944181	26.8642	40.7156	92.8573	77.3361	98.2804	88.8275	94.2176	102.481	30.0777	30.5702	85.2587	80.3091	81.0827	42.7439	84.3681	97.046	69	50.7564	26.5441	35.4464	91.2663	76.0342	94.1337	87.1774	92.5683	101.434	77.9289	77.0261	87.1088	96.2932	64.0827	50.8449	62.75	81.3304	0	0
983829	MCI	3	1	82	9	1	0	1	28	4	1	10.4	983829	33.507	52.1432	89.5142	73.4393	94.5842	89.7479	95.8561	107.572	34.7886	36.99	85.8399	77.6385	77.716	42.6382	87.6224	97.2677	70.2418	52.5934	33.9443	41.7687	88.0082	71.5041	94.0976	88.699	95.7099	107.641	76.1859	77.9785	89.7732	96.1746	72.1739	53.7377	0	78.5628	0	0
1024337	AD	4	2	82	8	1	1	1	23	0	0	16	1024337	34.0136	46.3583	91.3224	75.6596	92.6514	89.5813	93.1345	103.848	35.0635	32.6599	85.9508	77.5088	77.3388	45.6187	89.1128	96.0273	71.4426	53.3411	33.2707	37.2462	87.5663	72.5982	91.0325	88.8964	93.2689	105.864	75.1126	80.3839	89.8814	95.1563	72.76	51.079	57	81.0776	0	0
1054716	AD	4	1	73	9	1	0	2	22	2	0	13.4	1054716	31.637	40.9057	92.1709	75.3196	93.4639	88.7512	93.4326	96.7421	34.8124	33.4947	85.2633	76.7353	77.1341	47.5454	85.2251	93.7405	64.6529	53.3751	32.1455	37.2379	91.014	74.9304	91.2592	88.883	94.1456	97.0278	77.4681	77.143	90.8704	91.6389	58.8856	53.2091	49.7895	80.1959	0	0
1116444	SCI	2	2	72	14	1	0	1	28	17	14	8	1116444	29.599	48.8611	91.0616	75.4185	92.6117	84.6613	94.3951	101.123	35.164	37.8607	87.7265	76.7315	76.1576	47.3035	81.3672	94.2161	69.1695	53.9686	31.0999	44.2449	90.4175	73.7966	92.4442	86.7368	93.8074	100.79	76.7488	78.0178	87.3507	93.7919	72.439	53.4477	41.5	79.6351	0	0
1135091	SCI	2	2	78	12	1	0	1	28	14	12	8	1135091	31.3843	46.9855	93.584	76.6223	92.2532	86.9552	92.7766	101.671	35.2102	39.5287	88.0018	78.4406	77.5283	46.0893	83.4294	94.4818	70.9808	53.2677	32.4028	46.0702	94.3747	77.4716	91.0389	86.665	91.7289	101.284	78.1259	79.8564	88.5275	94.0845	68.6792	54.0479	45.8333	82.0234	0	0
1155539	AD	4	2	75	9	1	1	0	18	3	1	21.7	1155539	34.4434	47.1769	90.9958	73.3949	93.6986	88.3771	92.6842	100.703	36.3746	37.9782	83.9654	76.2908	76.3478	53.7192	85.2952	93.5099	72.4146	54.4953	34.46	41.1957	88.25	70.6736	92.6085	88.8545	92.7645	101.866	75.3957	77.1718	89.5154	92.8091	72.5263	53.9878	61.3333	77.6398	0	0
1229621	SCI	2	1	60	9	1	0	0	28	8	6	6.4	1229621	33.4371	51.4139	89.0031	72.2413	91.28	84.6731	90.7683	101.209	36.2744	34.037	85.4711	77.8804	75.2169	46.174	83.0328	93.3831	61.9684	53.489	35.8339	42.8	87.2358	70.7749	90.18	85.5386	91.2565	103.285	74.8182	75.2822	85.7522	92.3754	63.3333	54.9834	0	77.5254	0	0
1246224	AD	4	2	67	12	1	0	2	22	0	0	13	1246224	33.1162	48.5671	92.0225	74.6741	91.9067	86.5627	91.8145	98.532	35.143	36.4263	85.7489	78.0241	78.3268	48.1963	84.569	92.7736	71	52.3631	32.38	44.7226	90.175	73.4301	90.7915	85.0964	90.73	98.0107	76.819	78.1073	86.9797	92.3937	68.8182	53.5181	59.1667	81.3362	0	0
1300482	AD	4	2	67	12	1	0	0	22	3	0	14.3	1300482	30.0703	42.0566	92.4043	74.9958	95.1858	84.5063	92.5183	101.486	32.0964	37.049	87.8927	76.4983	77.2177	46.2353	83.0057	95.5489	67.7941	51.1252	30.4674	38	92.8961	77.4406	94.0911	85.2841	92.7889	101.98	78.3607	79.657	87.3522	95.5127	70.881	51.2588	46.32	77.9476	0	0
1309617	MCI	3	2	76	12	2	0	0	26	2	0	10.3	1309617	32.1724	47.3649	98.3486	81.6199	93.4267	89.7062	94.7831	103.665	33.851	37.8402	89.5836	78.5557	76.962	48.064	85.3452	94.8299	68.1463	52.7729	31.8728	42.9636	94.0142	80.0638	91.7383	88.604	94.1687	103.125	76.247	77.9737	87.6519	93.127	56.375	52.889	63.3333	78.9714	0	0
1545485	SCI	2	1	76	12	1	0	1	29	12	9	4.3	1545485	31.4742	49.0753	96.1269	77.5863	90.9256	82.5605	89.4498	98.5653	34.4389	37.7344	88.6872	78.9745	77.6395	48.0931	79.8837	91.4592	63.7628	51.7291	32.2807	46.6432	95.3036	78.4166	90.6596	83.3331	88.7985	98.3154	78.5756	77.5911	82.6985	91.8333	66.25	50.4799	39.8667	83.6336	0	0
1641875	MCI	3	2	77	12	1	0	1	28	0	0	10	1641875	33.2421	47.0492	95.5817	73.8184	93.9765	89.493	93.9848	102.054	37.7163	35.0247	90.765	79.1916	78.0627	48.5086	86.2108	99.0583	68.8958	55.1254	32.0733	43.662	90.0204	69.9244	90.9573	87.6177	94.8771	104.939	77.0116	79.5942	90.0028	97.7823	70.25	52.8561	61	80.0025	0	0
1656937	MCI	3	2	80	11	1	0	1	26	4	0	11	1656937	27.3105	47.0778	91.5996	75.9967	95.1545	88.9937	97.6801	108.146	31.9355	30.7238	88.448	80.5059	80.6908	42.4788	87.4246	98.7642	77.2069	51.6412	27.528	39.2095	89.0314	72.2362	93.1276	88.1666	96.6614	108.091	77.654	79.4139	92.3394	98.0772	67.92	51.1148	0	78.1581	0	0
1693824	SCI	2	2	58	16	1	0	2	30	20	18	3.7	1693824	33.0902	53.1855	89.9812	74.5557	91.4501	87.3546	94.3425	98.2794	35.1613	37.7673	86.5698	76.2544	74.697	41.8579	84.0273	92.6501	66.4737	55.8825	34.3293	49.1562	88.8251	72.9606	91.0846	86.6969	93.6362	97.8841	76.971	76.418	85.6256	91.6862	71.3077	56.6304	0	83.6216	0	0
1713370	SCI	2	2	62	12	1	0	0	30	17	13	3	1713370	35.9579	52.8029	93.5851	75.4931	95.6593	88.9974	94.8137	104.006	40.1759	37.7265	86.9767	80.349	78.7526	48.9718	85.6863	96.1977	69.3175	55.6508	36.3411	46.283	91.6813	74.2243	92.7988	88.3965	93.5756	103.229	77.9306	78.0924	88.9545	94.729	67.575	54.7473	46.0833	80.0024	0	0
2052539	MCI	3	2	85	11	1	0	1	24	6	0	14.3	2052539	29.8182	47.5968	91.7046	73.8833	93.8993	88.2994	93.2561	97.3352	31.9234	38.1985	87.0098	79.0201	77.4153	42.913	85.8185	96.9943	72.1176	52.843	30.1344	40.6527	89.5452	71.6271	92.5091	88.1875	94.048	105.434	75.8943	78.7351	88.9762	95.9877	69.7879	53.0217	0	78.8518	0	0
2095751	AD	4	2	77	8	1	0	1	23	3	0	15.3	2095751	18.7559	42.0549	91.185	75.2088	92.0494	84.1004	90.2401	100.561	22.4423	25.1837	88.9628	76.9904	75.4171	29.1043	79.9138	96.6201	69.175	48.6861	18.2297	34.8567	93.5288	74.3242	90.7066	83.7902	91.5896	102.719	74.7227	74.8911	85.1039	95.756	70.551	50.1328	0	79.8822	0	0
2105217	SCI	2	2	79	11	1	0	1	29	8	6	6.4	2105217	33.2699	41.972	97.5888	80.9495	92.1293	89.8421	94.3493	103.377	34.3531	42.6185	89.5971	79.3069	80.0239	48.1542	87.5299	95.7845	71.8846	51.7748	31.4028	40.7696	98.6417	82.6401	93.4893	87.0236	95.8249	105.436	78.8103	80.124	90.0364	94.1509	70.3611	53.7662	49.8846	78.9713	0	0
2132222	AD	4	2	69	16	1	1	1	19	0	0	34	2132222	31.4609	39.89	92.0751	76.0085	93.9626	84.1775	88.0247	98.1472	33.877	36.0441	84.4598	76.1534	78.5851	42.7979	82.6657	94.0835	64.3261	50.6786	32.1154	36.1777	89.4476	73.0825	91.8924	82.7081	88.0757	98.1082	75.3214	78.813	85.5426	92.9859	66.4651	51.1906	54.4667	78.8266	0	0
2148307	SCI	2	2	63	12	1	0	1	26	13	11	3.7	2148307	29.1147	46.7061	91.4574	74.2608	93.3287	86.7708	92.5476	101.778	34.5357	34.9869	86.8626	76.7989	78.9019	45.7875	84.8278	94.9117	67.6667	52.5679	30.3034	44.503	87.7644	72.0395	91.3322	86.0823	92.4623	102.392	74.9615	77.6027	86.1421	92.4342	73.9091	53.385	51.125	83.1555	0	0
2234491	AD	4	2	82	11	1	0	1	23	5	0	13.4	2234491	30.5718	44.2196	89.8043	72.1087	95.4354	88.3439	93.5747	99.8232	32.4533	33.8802	86.2504	78.457	80.5684	46.0806	88.0569	95.1363	73.7674	50.5947	30.9154	41.305	89.9159	72.4735	93.9111	88.2386	95.5642	101.972	77.8554	76.8212	92.8444	93.9117	68.3444	50.7396	50.8077	77.8715	0	0
2272482	SCI	2	2	65	14	1	0	0	30	19	14	4.7	2272482	35.1014	54.3725	89.4144	72.1187	94.823	87.536	94.3971	102.704	41.4341	35.1542	85.2145	78.2217	78.0034	47.7294	83.354	94.9629	73.3171	52.8524	35.9065	47.1931	88.4169	69.821	93.0352	87.4055	92.8723	101.311	76.9739	77.0765	86.6354	93.6448	66.4583	53.5246	0	75.3549	0	0
2293790	MCI	3	2	75	12	1	1	0	28	7	3	6.6	2293790	26.911	43.9993	93.5246	74.9886	93.5359	84.2528	90.5967	100.1	30.2976	33.4705	86.3721	76.3795	77.5079	45.3555	82.2257	93.3294	68.1613	53.019	27.5309	38.2313	92.1491	73.7699	91.1373	83.0562	90.6038	98.841	76.1715	77.5396	84.4648	92.4155	65.4853	52.7419	49.25	78.5547	0	0
2418134	MCI	3	1	74	16	1	1	1	26	3	0	21.7	2418134	32.0212	45.9521	93.2535	75.2753	93.6047	88.0186	93.8513	100.188	32.8141	35.8531	85.9657	77.5505	82.8473	42.3561	85.22	95.1865	71.8462	50.1402	32.1867	44.3938	89.3655	72.3898	91.1381	86.7939	92.9272	100.373	77.1625	82.2888	88.1108	93.8201	67.375	51.665	0	77.7405	0	0
2541271	AD	4	2	78	12	1	0	1	23	6	0	9	2541271	31.2638	42.7731	90.7989	74.1597	94.4065	88.1256	91.5837	98.5378	31.4927	33.5298	86.6101	81.2689	78.6998	44.3383	85.6991	96.1419	69.8532	53.2917	30.9959	41.6968	90.3654	73.8877	93.8928	84.9202	90.9838	101.473	79.3071	77.5679	88.8728	95.6235	64.1356	53.1091	60.8333	78.9837	0	0
2596571	SCI	2	2	67	12	2	0	1	26	12	9	7.6	2596571	34.4244	48.0138	93.8609	77.1282	95.3776	85.6392	93.0468	97.6395	37.0022	40.7678	88.2601	79.2765	79.2802	50.1343	84.1362	95.6739	69.4151	53.6843	34.4723	42.3769	92.68	75.7538	93.1415	85.8708	93.3268	98.0628	76.4812	76.7498	88.3931	93.8054	71.2203	53.6349	59.2	80.8781	0	0
2724804	SCI	2	2	66	12		0	0	25	8	6	4	2724804	31.2697	47.7572	92.1891	73.5054	95.953	89.782	96.9147	106.281	33.53	39.3446	87.6194	78.1904	77.7053	48.9115	86.231	98.907	71.2414	51.9658	31.4505	44.5386	92.5058	74.0358	94.6169	89.6583	94.5395	105.942	78.1655	77.6289	89.2467	96.4134	66.4754	53.2727	0	79.6498	0	0
2749238	SCI	2	1	62	16	1	0	0	28	11	8	5.6	2749238	27.4536	48.8409	93.4894	74.2864	90.6886	82.7757	89.7586	98.6721	31.2702	33.9442	88.7631	74.3682	71.7018	42.7061	78.6158	91.5751	67.3505	51.2619	29.4909	43.9718	93.56	76.7759	90.1536	83.8404	89.6805	100.609	75.8752	71.9655	81.629	90.5782	70.92	51.8447	0	76.0543	0	0
2926415	MCI	3	1	79	12	1	1	0	27	10	0	8.4	2926415	31.7766	39.591	91.9759	74.6739	94.4529	88.5951	95.4601	104.798	33.7774	34.8608	88.3016	77.4093	82.2946	46.2948	86.3447	94.6468	64.3485	52.4689	31.3898	36.991	90.0021	73.8034	90.6131	86.3617	94.1595	102.627	75.9854	81.6408	88.9954	92.0625	55.5755	51.6456	0	76.59	0	0
3011275	SCI	2	2	75	12	1	0	0	28	7	5	4.6	3011275	30.6833	51.0977	93.1059	76.3292	93.9244	87.0492	93.7033	102.749	33.549	35.4437	87.0025	78.6373	77.918	43.7593	84.2685	94.2636	69.7778	52.9916	31.1732	46.0199	91.8233	76.8953	91.8299	87.1344	93.4381	101.912	77.6098	77.6946	88.1514	93.2016	68.2687	53.3815	44.4	79.0709	0	0
3053202	AD	4	2	79	11	1	0	1	17	5	2	17	3053202	31.7547	46.9446	91.5742	76.3379	92.1606	84.1303	89.9002	95.5432	31.4736	37.3958	86.363	78.858	75.7252	46.9843	81.1382	93.0692	69.7073	52.4228	32.1382	41.3804	91.197	76.2324	90.4528	83.6429	89.4315	96.2612	78.2297	79.0446	84.3918	92.3618	65.8696	52.2322	52.96	81.1633	0	0
3068625	AD	4	2	86	11	1	0	1	23	0	0	17.4	3068625	24.7933	42.6161	92.9181	70.3435	97.9563	91.7802	96.9363	106.982	28.7207	36.2704	88.9462	77.6249	73.3049	40.6492	86.7956	96.5949	76.931	50.736	24.7219	34.7081	92.5118	71.4936	94.3017	89.229	94.0035	106.345	76.0086	74.5824	94.1589	95.3491	71.1489	50.8952	54.125	83.1082	0	0
3286843	MCI	3	2	68	9	1	0	0	24	1	0	16.3	3286843	37.127	54.7008	90.597	76.9616	93.7737	91.7055	95.1456	107.069	38.9112	41.8245	84.7464	79.0949	80.6228	51.5795	90.1841	96.0398	65.8667	53.8104	37.5192	46.1213	89.1353	75.6218	92.1653	90.2217	93.6936	105.358	76.1851	79.4952	90.8968	94.4797	70.6471	53.939	54.4375	79.5239	0	0
3479293	AD	4	2	73	16	1	0	0	19	3	0	21.3	3479293	32.1724	47.3649	98.3486	81.6199	93.4267	89.7062	94.7831	103.665	33.851	37.8402	89.5836	78.5557	76.962	48.064	85.3452	94.8299	68.1463	52.7729	31.8728	42.9636	94.0142	80.0638	91.7383	88.604	94.1687	103.125	76.247	77.9737	87.6519	93.127	56.375	52.889	63.3333	78.9714	0	0
3542165	SCI	2	2	67	12	1	0	0	30	16	14	0.7	3542165	33.4563	50.8828	89.2446	72.2414	92.403	88.2517	92.7326	99.6619	38.7885	38.1432	85.0632	76.7678	75.9218	52.2855	84.2355	93.7316	69.254	56.2344	36.3214	42.2716	87.5682	69.0426	91.8223	87.6063	92.2038	101.062	77.2717	76.1928	87.081	93.6979	67.625	54.254	51.2727	76.3466	0	0
3548473	AD	4	2	61	12	1	1	0	21	0	0	17.3	3548473	31.3076	48.3933	89.3536	71.5928	95.842	87.9016	94.6745	102.933	33.5205	42.7202	84.3318	76.1445	80.7199	45.529	85.4169	94.6726	64.8684	52.6279	31.9551	41.1147	88.4341	70.5733	94.2975	87.2178	93.3169	102.815	75.0407	80.6896	88.2474	92.9086	61.1515	52.8376	55.625	76.5625	0	0
3991466	MCI	3	2	73	12	1	0	2	28	6	0	9.3	3991466	22.7839	46.7217	88.8201	69.5989	91.7013	83.3636	90.5228	104.437	28.5039	27.8546	85.8924	78.296	79.8164	39.329	82.7787	97.3742	65.8214	49.5462	22.7538	38.9194	87.9473	69.4856	90.5178	83.4352	90.1837	104.267	74.4751	76.829	85.3579	95.9988	61.3117	49.3033	41.2	76.5397	0	0
4045386	MCI	3	2	65	12	1	0	1	28	2	0	6.4	4045386	32.6855	44.6288	89.7232	72.9393	94.3162	90.0586	94.1389	101.809	36.0547	36.4256	85.2064	78.7563	83.309	51.2374	85.9944	96.0735	66.6111	52.7971	35.9007	39.2736	89.1252	72.4425	94.3138	88.0349	93.9092	103.823	78.6339	85.1249	89.6577	95.6658	58.0385	53.1806	57	82.3652	0	0
4173406	MCI	3	1	78	9	1	1	1	24	3	0	11	4173406	25.3076	41.2043	94.3929	77.9439	91.6969	87.1323	92.9018	99.9867	28.5885	34.7656	88.3792	77.7341	77.3295	40.0057	84.0995	94.4794	66.4649	49.9758	26.1674	39.0143	93.1817	78.8224	90.6242	88.1691	94.4103	102.655	78.2524	77.8778	89.6487	93.2389	60.6783	49.814	44.5405	78.6786	0	0
4175051	AD	4	1	84	12	1	0	1	22	2	0	18.4	4175051	29.487	44.4723	91.2379	71.7542	94.6611	87.4958	94.7656	101.155	31.7923	37.4266	86.7594	76.6481	79.6065	42.2089	84.9205	97.0629	66.3046	50.952	30.313	41.2525	89.5486	69.7451	92.4975	88.2501	93.8086	100.523	76.8326	77.3767	92.6294	94.9736	63.3757	51.716	53.25	80.0414	0	0
4202431	SCI	2	2	71	9	1	0	1	29	13	6	5.6	4202431	32.4877	47.7884	89.5052	71.6948	93.433	87.8336	92.6064	101.967	36.1479	36.2651	85.0343	77.3505	77.8776	49.0764	85.8121	95.4022	72.0638	52.0603	33.5149	45.6428	86.874	68.9344	92.6743	87.0622	91.1695	101.406	77.1049	76.7756	88.2235	94.5512	66.2549	52.6867	60	77.163	0	0
4255097	MCI	3	2	85	8	1	0	1	27	0	0	12	4255097	33.1833	46.5743	91.9212	75.7694	96.8783	86.4103	92.5038	95.803	36.7513	38.278	87.9192	79.2973	79.4002	46.7032	87.6465	95.9027	68.1282	52.5583	33.392	46.9941	89.3507	76.8834	94.0483	87.3768	92.9495	97.1424	79.4921	76.8863	90.1142	94.3917	68.7385	52.998	57.931	82.4754	0	0
4394551	MCI	3	2	63	12	1	0	0	26	1	1	10.7	4394551	31.4177	51.5256	96.5571	79.4067	94.029	87.2882	94.0089	100.507	34.6335	37.8265	87.8681	79.7135	81.1823	46.9322	86.089	95.6979	78.8214	53.3626	31.9573	44.7418	93.7605	77.2682	92.908	87.543	92.9907	100.657	77.9369	78.3886	88.6835	93.9409	72.359	54.0835	57.25	78.1268	0	0
4470664	AD	4	1	68	10	1	0	0	23	4	0	20.6	4470664	30.8766	44.0888	90.2248	72.4016	93.6469	85.0507	90.5274	99.5371	32.5257	37.261	86.1263	76.1926	77.4756	44.827	82.2412	94.4295	63.6395	53.7858	31.4516	43.1208	88.679	72.1282	91.1719	84.9304	91.5019	101.194	75.4622	78.1116	84.7494	93.5932	66.3968	52.4474	55.5	76.0747	0	0
4494067	SCI	2	2	68	16	1	0	1	30	10	6	5.3	4494067	29.9346	52.602	90.3911	72.2936	91.4565	84.9373	91.9703	103.202	35.3217	32.3472	85.7428	77.1706	76.7273	48.7377	81.6919	94.5345	67.6809	53.9918	30.4818	45.1755	88.2423	70.8689	90.9227	83.6933	90.4207	104.161	77.2521	77.1088	86.4901	95.4088	70.5526	52.7097	40.5526	83.1407	0	0
4510984	AD	4	2	83	8	1	0	2	16	0	0	20.7	4510984	16.2164	37.7567	89.4552	70.3424	89.8149	83.2315	91.1635	95.7345	21.4169	23.652	86.2415	75.256	75.59	31.1869	81.1409	96.6098	61.9178	47.8992	15.3421	27.0498	89.0506	71.9289	87.5781	83.712	91.221	92.5145	74.8774	76.9877	88.0669	95.3138	63.9438	46.6401	35.6071	80.4483	0	0
4591844	MCI	3	1	73	16	1	1	1	27	2	0	9	4591844	29.7193	42.6014	92.6162	76.4629	97.1893	89.9834	95.6808	106.234	31.1473	35.6427	88.0914	76.6375	82.1646	36.0366	92.0046	98.5114	69.4444	50.6581	29.7441	42.4833	91.1046	74.3884	93.2665	88.4125	91.1214	104.72	77.144	85.6735	95.9286	95.8496	0	52.454	54.7561	75.5281	0	0
4600207	MCI	3	2	72	16	1	0	0	25	6	2	11.3	4600207	32.3064	49.9774	90.3877	71.9328	92.366	86.8876	92.8342	100.671	33.7663	36.533	85.0824	77.2145	78.697	44.4358	83.4084	93.2294	66.7973	52.5088	32.5756	45.7685	87.9473	69.6156	90.4187	86.1716	92.7415	101.109	75.262	76.2922	87.5949	92.7379	67.9153	52.6372	0	78.5205	0	0
4776101	MCI	3	1	79	16	1	1	2	24	2	2	10.4	4776101	32.7716	40.8462	91.6048	75.4588	94.5487	85.7751	92.3297	103.77	34.3879	36.2958	86.9264	80.657	79.5478	44.5828	85.0549	96.1546	73	49.7794	31.9252	35.995	88.6746	70.5363	90.3568	87.1902	90.2058	103.797	79.857	79.1498	91.1143	96.1278	66.9351	49.6949	56.5714	84.5734	0	0
4959299	AD	4	1	69	16	1	1	0	17	0	0	26.4	4959299	30.6266	37.1038	92.964	73.5643	96.6227	89.891	91.6949	99.2419	31.5828	33.1224	86.7823	74.3154	78.2561	43.0845	85.4767	95.9749	70.3434	52.7478	30.7396	34.658	92.7446	74.2496	93.1695	87.0608	94.5285	101.275	73.3611	78.5051	87.631	93.7691	69.1538	51.2778	0	79.3134	0	0
4970179	AD	4	1	74	16	1	1	0	20	1	0	12	4970179	32.68	44.5993	91.7715	75.2096	91.5564	87.4461	90.9537	98.1296	34.8969	37.915	86.4287	73.662	78.1175	48.2101	84.783	92.8336	67.24	51.8617	33.2212	40.4093	91.2975	74.8953	91.0009	87.4722	91.1934	98.7208	73.5108	79.1114	87.0952	92.4065	67.165	53.9977	61.375	78.4885	0	0
4996119	MCI	3	2	78	8	1	1	0	25	0	0	21.7	4996119	31.9077	49.2849	91.072	74.5116	93.6927	88.1472	92.1429	101.754	35.8739	40.9446	85.6837	77.9589	75.6825	47.027	84.4319	94.361	70.4348	53.794	33.2419	46.2941	89.5094	72.8452	91.2517	86.5607	92.3022	102.589	77.9771	77.3756	87.3964	91.8984	69.7143	53.3038	56.5	78.8279	0	0
5038308	MCI	3	2	69	12	1	1	2	28	0	0	17.4	5038308	33.6564	47.5703	95.2438	76.6521	91.7347	84.4159	89.8698	98.7358	36.391	40.3046	86.5369	78.6861	79.0372	47.4974	84.7852	94.3329	52.4681	53.15	33.5013	42.0557	94.8881	76.8962	90.9315	84.2151	89.1617	98.9564	77.8025	81.3257	88.0982	93.5302	65.0106	53.7868	49.3226	78.7718	0	0
5060192	SCI	2	2	79	12	1	0	1	26	8	6	12	5060192	12.9785	35.2915	89.0396	64.9725	92.0141	83.2351	89.15	100.771	20.0276	21.7424	86.4567	69.6032	70.5553	26.5157	80.2591	95.3986	64.5169	46.6331	13.9362	37.4984	89.0715	65.904	89.8648	79.6916	89.9881	100.208	70.6944	70.1795	80.6158	92.953	68.9362	47.5758	0	72.7649	0	0
5170818	AD	4	2	75	16	1	0	0	23	0	0	25	5170818	29.9444	45.5831	89.8132	72.2691	91.8254	86.4704	91.595	97.4452	34.7042	36.8208	84.3958	77.8167	79.0998	46.0844	82.8738	92.5923	71.6076	49.0158	30.2041	45.2748	88.7184	71.2256	89.9486	85.5306	92.0846	97.6543	76.5698	77.1344	87.5945	90.9725	66.9821	50.2664	53.6667	76.4271	0	0
5186584	SCI	2	1	84	12	1	1	2	27	13	9	8.6	5186544	33.2823	49.5671	91.2023	74.2582	93.2904	89.9449	93.2643	94.4168	34.9708	38.923	86.2077	78.1051	77.9426	49.0829	85.4734	94.9197	70.8333	54.3821	34.0618	50.137	92.4266	73.3185	90.3554	90.0958	92.681	93.6478	78.7748	79.5045	91.3559	94.1975	71.2143	53.4929	60.6667	79.8168	0	0
5210119	SCI	2	1	56	16	1	0	0	30	17	15		5210119	31.8525	54.2209	91.4913	74.7714	93.8242	86.6098	91.6773	99.8808	36.1371	37.1562	87.0646	77.9153	76.6239	50.0526	83.131	94.1499	73.2273	51.723	31.3513	46.113	89.7565	74.512	91.4874	85.5294	91.5376	100.63	76.5648	75.9682	84.8454	92.8217	73.4211	51.3058	53.6667	75.4545	0	0
5222371	AD	4	2	78	12	1	1	1	22	0	0	19.7	5222371	29.65	43.531	89.3385	72.0651	91.195	84.3004	89.4032	93.754	31.876	35.7109	85.7273	77.1616	76.438	43.8972	83.8621	93.0071	68.3968	51.1875	30.2543	39.2889	88.8195	72.0573	89.1421	83.2833	86.947	91.5485	74.7768	73.424	84.8022	92.3213	66.7333	51.8136	59.6667	80.9857	0	0
5232031	AD	4	2	71	9	1	1	1	21	1	0	21	5232031	33.0583	51.0544	91.1465	72.7157	92.3723	89.8903	95.4201	103.359	38.4321	38.9524	86.5753	78.9661	85.3742	52.6115	90.1925	98.6461	0	54.1176	35.4538	45.3215	91.1847	71.8362	94.5084	89.727	94.84	104.919	79.8374	83.1364	93.122	97.2832	62.05	52.2117	54.5833	78.5184	0	0
5238561	AD	4	1	57	12	1	1	0	23	4	1	20.7	5238561	34.2553	49.4784	91.5093	73.4421	94.2023	86.4596	93.4475	101.29	34.8973	35.0171	86.7731	78.8893	79.9123	47.8839	81.702	95.6563	80.3929	52.4568	32.6331	42.3262	88.9659	71.8553	92.4677	85.5664	94.4242	102.375	76.2811	81.2114	88.0334	95.437	66.1045	52.1573	46.9444	77.1161	0	0
5266815	MCI	3	2	69	12	1	1	0	24	3	0	12.3	5266815	33.6937	48.9801	96.7116	78.2621	96.1165	88.0883	94.0415	102.325	35.6176	36.7329	88.9483	80.046	83.8775	49.07	86.4133	95.773	66.7	53.6297	34.4312	46.0687	93.8241	77.0554	94.9875	89.1478	92.7521	102.517	80.2134	81.7972	89.5103	93.4469	60.9825	54.4103	60.7	77.1469	0	0
5336121	AD	4	2	79	12	1	1	1	18	2	0	16.3	5336121	30.9549	41.5346	91.8297	75.8122	96.5685	85.0747	89.9345	100.195	34.3069	40.3976	88.3859	77.1038	82.8911	47.7526	88.1299	96.1506	63.0704	53.294	31.1488	44.1665	92.1499	75.183	93.747	86.1672	90.5217	100.404	78.0839	81.3501	90.6818	95.8096	65.6333	53.1236	63.4	82.209	0	0
5347017	MCI	3	2	72	12	1	1	0	24	5	0	8	5347017	32.2962	47.3527	91.6153	75.7862	91.1879	90.457	95.9786	101.741	33.6289	37.6	86.8388	78.442	79.8005	44.7116	89.5522	94.5485	67.5263	53.2565	33.3193	42.9557	88.3479	73.1554	90.6981	89.4763	95.3726	101.484	77.0695	79.5217	93.0709	93.3817	67.9032	53.8644	65.6111	77.9251	0	0
5404754	AD	4	2	67	9	1	1	0	22	6	0	11.4	5404754	30.5735	47.5903	90.1905	72.6884	92.3618	87.5513	93.5177	105.041	34.5851	36.3035	84.4989	77.6026	78.9578	45.9051	85.4213	95.5545	73.8824	50.5556	31.3083	45.1053	88.284	72.648	91.2161	87.8846	94.0607	105.973	75.8098	78.6971	90.9209	94.6702	69.7407	51.4798	0	76.5069	0	0
5413800	AD	4	1	83	9	2	1	1	18	0	0	15	5413800	28.3549	48.2796	91.3444	74.5665	93.5576	88.3002	93.1521	103.701	32.8064	35.6973	86.4259	76.0617	77.7802	42.6316	84.7804	93.9897	67.6196	50.5358	28.3411	40.2065	90.4183	74.4326	90.4998	85.7923	93.4056	105.33	74.208	76.3571	89.9505	95.0888	65.4259	49.8759	62.3333	79.7494	0	0
5450896	MCI	3	2	83	11	1	1	1	27	4	2	12	5450896	29.1945	43.2331	95.0015	78.6654	93.8397	88.0431	90.2856	92.1941	29.4189	36.098	89.8981	78.6873	78.2258	45.3443	82.4005	93.6134	67.9205	50.4612	29.1343	41.4824	96.431	81.2553	91.9734	87.2271	90.5418	97.9255	79.0637	78.6437	89.5023	93.8018	61.1111	50.6843	49.0962	78.344	0	0
5455201	MCI	3	2	71	12	1	0	1	27	7	2	12	5455201	29.8389	48.3387	93.2157	73.8769	94.4102	89.1674	94.6315	104.894	32.4449	37.2256	88.2138	78.5655	85.0905	45.5962	87.6394	96.6367	67.9048	53.37	32.8863	44.7109	93.1783	73.7742	92.9838	89.284	94.3393	104.197	77.2996	79.9226	90.3486	96.4328	67.1146	53.9993	56.9286	79.7924	0	0
5460174	MCI	3	2	73	12	1	1	1	27	5	3	6.3	5460174	28.3549	48.2796	91.3444	74.5665	93.5576	88.3002	93.1521	103.701	32.8064	35.6973	86.4259	76.0617	77.7802	42.6316	84.7804	93.9897	67.6196	50.5358	28.3411	40.2065	90.4183	74.4326	90.4998	85.7923	93.4056	105.33	74.208	76.3571	89.9505	95.0888	65.4259	49.8759	62.3333	79.7494	0	0
5489792	AD	4	2	76	14	1	1	0	23	0	0	8	5489792	35.0872	46.703	92.6402	72.9951	93.9753	89.6747	94.3044	101.364	37.1743	42.4258	87.2211	77.0471	78.5324	47.259	88.4022	95.7793	75.8929	54.6908	34.5366	45.6957	91.1778	75.9716	93.874	88.5149	93.9019	101.112	78.6149	78.2518	89.6398	94.4527	69.7	55.1793	57.0833	78.3797	0	0
5530202	SCI	2	2	79	16	1	0	1	30	13	10	5	5530202	21.653	44.3182	87.7634	69.8234	93.1174	84.4943	93.0158	101.599	27.2694	27.0878	85.5118	76.337	79.196	34.747	83.9088	95.0941	68.1905	49.7848	22.6322	41.4444	88.758	71.0708	91.8658	86.377	93.2182	102.403	75.0945	76.7705	87.6915	94.8015	62.5526	50.612	38.6667	77.4725	0	0
5537291	MCI	3	2	77	11	1	0	1	26	5	1	10.7	5537291	16.5688	39.737	87.5484	70.4331	90.4847	84.2151	87.4783	101.695	21.5861	25.2321	85.1523	74.865	72.6654	30.7132	80.5978	94.911	67.5463	48.8642	17.8207	37.4637	87.9582	70.8667	89.62	82.1864	88.8134	102.886	73.8297	74.3356	83.731	94.2557	62.8068	48.3427	0	78.3255	0	0
5572762	AD	4	1	54	16	1	0	0	21	11	2	13	5572762	31.1275	47.505	90.0606	73.4766	93.238	85.3485	91.9167	101.671	33.0469	37.2838	84.5874	75.7303	78.5675	50.3416	81.5842	93.3618	70.6316	52.6483	31.5961	42.6244	89.1926	72.6625	91.3214	85.1516	92.0523	101.976	75.2768	79.1404	86.2468	92.5115	67.8214	51.626	50.1667	76.595	0	0
5590884	SCI	2	2	71	12	1	0	0	30	10	12	3.6	5590884	37.7387	54.2793	93.3132	76.8656	92.5874	86.7318	92.4845	101.69	37.5929	38.0348	86.3725	78.4805	76.9534	49.541	83.1616	94.9458	70.9649	54.3278	36.5746	50.9939	91.9618	77.9132	92.1679	85.9517	92.5921	100.897	78.3296	78.1024	83.7552	93.3117	65.8775	57.309	64.1111	79.1298	0	0
5598745	MCI	3	2	77			0	1	27	5	2	9.3	5598745	32.8524	47.6761	89.3605	72.5795	93.8659	87.049	93.3994	104.106	34.8719	37.7849	86.9637	79.1443	78.5775	48.9678	85.0586	96.125	70.3333	51.5987	32.6514	47.4213	88.0311	72.6465	91.1355	85.3052	90.9966	99.6427	75.47	76.2225	86.1047	93.5009	66.98	51.7527	61.75	81.1901	0	0
5599601	MCI	3	2	83	16	1	0	1	26	2	0	13.3	5599601	32.8295	48.9625	92.1135	75.5992	91.3839	86.3596	92.3958	100.529	34.2691	36.1579	86.1328	76.9886	76.7296	45.7998	82.8991	94.5716	72.026	54.6363	32.8797	42.2654	91.3223	74.6722	92.131	87.3521	93.424	101.891	76.2442	77.8158	87.8741	94.2804	66.0625	53.8346	60.8333	79.5695	0	0
5615755	MCI	3	2	75	8	2	0	2	25	7	4	9.3	5615755	25.519	40.9379	92.1671	78.2029	91.6504	88.1303	94.4495	101.867	29.0613	30.357	86.6272	75.46	75.4674	44.4141	85.0435	95.716	73.2667	49.6257	26.0694	37.0278	92.8335	78.5511	91.8644	88.1434	94.2672	102.067	76.4941	75.6866	89.543	94.4819	63.2419	50.5373	52.0789	81.8789	0	0
5618584	AD	4	2	80	11	1	0	2	20	4	1	17.3	5618584	32.7199	39.2811	93.9963	74.4158	91.4769	88.1858	92.5465	99.5177	35.5849	39.713	87.0668	79.2833	81.3976	49.61	88.2057	98.2566	70.8519	52.1756	32.885	37.8729	90.9938	71.1547	89.2282	84.5497	88.0608	98.0481	77.9672	79.8644	90.7263	94.9043	68.9333	52.1843	53.2381	82.7975	0	0
5634288	AD	4	2	78	9	1	0	1	20	1	0	17.3	5634288	27.1509	49.1726	89.8148	74.6434	91.8342	88.5148	94.7694	102.07	33.035	29.4691	86.0012	75.9291	77.2382	44.411	85.388	94.8225	66.6975	53.248	28.8482	44.442	89.1917	73.4301	91.9904	87.9411	94.0575	102.507	76.3239	76.8688	88.4142	94.0146	68.4675	52.451	52.8333	80.8126	0	0
5646413	AD	4	2	81	12	1	1	2	20	3	0	14	5646413	34.1588	50.4519	90.7799	73.2011	93.0203	85.1655	92.7152	103.744	36.7919	36.0113	86.6135	80.2774	79.2955	49.616	86.2946	94.7779	68.1463	55.1196	35.0866	44.386	89.3305	72.6694	90.8452	84.0465	90.9697	102.855	77.301	77.5713	89.025	94.0198	68.6833	55.3417	63.5	80.8809	0	0
5651115	SCI	2	1	72	9	2	0	1	29	9	7	7	5651115	30.3448	52.4185	91.8786	76.9366	92.8928	87.7463	95.4781	99.6024	36.5173	37.8671	86.444	78.6634	78.7821	48.7773	84.251	94.7778	73.7805	52.1779	31.3966	48.0554	92.8063	77.7024	91.8856	87.9899	95.3176	98.805	78.7763	78.0886	87.9038	94.0801	71.8	52.5017	48.45	79.7759	0	0
5652855	MCI	3	2	78	11	1	0	1	26	5	4	8.7	5652855	19.9236	35.801	90.3545	70.1536	94.0985	84.7378	94.1389	105.206	23.4606	26.5209	86.7832	74.0911	73.3709	35.0956	82.055	95.1289	67.5242	49.1999	20.5585	33.2224	88.0775	69.0851	91.1424	85.507	92.9225	105.192	73.0364	74.6569	87.5898	94.9743	67.8	49.1866	34.9167	78.1037	0	0
5659183	MCI	3	2	72	9	1	1	1	26	6	2	7	5659183	27.6424	46.8694	91.1393	73.5144	92.1987	85.9154	92.2221	103.579	36.0043	30.8001	85.6604	79.2341	77.1587	47.976	84.9481	93.9945	73.25	53.889	28.8299	41.2643	89.6108	72.709	90.1973	86.5556	91.7941	102.356	77.9046	76.691	89.0714	92.8953	71.6364	54.3001	47.5424	76.9916	0	0
5700965	MCI	3	2	70	12	1	1	1	25	2	0	16	5700965	31.5018	39.3306	93.4817	78.0257	96.8061	91.5669	98.2432	105.348	33.5887	36.9119	88.2815	82.9316	83.5041	48.522	88.1611	97.8288	75.2059	51.4934	31.9737	34.5899	91.1554	76.8229	94.4746	89.3082	96.1622	104.637	80.9006	82.9817	90.8605	95.5139	71.1429	52.3079	0	79.2615	0	0
5705703	AD	4	1	65	12	1	0	0	20	2	0	12.7	5705703	27.2974	41.7373	88.9369	70.6275	91.9007	87.4347	92.0276	99.9189	29.48	32.1498	85.0193	74.6784	78.004	42.3824	83.4353	94.2247	73.4	52.3378	28.084	35.6804	86.6725	69.4149	92.0972	87.2319	92.1395	101.871	73.2589	77.1982	87.523	93.334	60.35	53.5156	0	79.3065	0	0
5717311	MCI	3	2	87	11	1	0	1	28	4	3	5	5717311	28.2924	44.7506	88.8282	71.3071	97.6241	89.6626	95.2759	104.679	33.3293	31.7351	86.8502	80.5201	79.7884	43.5036	88.3255	98.67	65.2143	53.4987	30.4687	44.5033	89.7668	72.4171	95.0281	90.6897	95.6731	105.09	78.1433	80.6234	91.397	97.1562	65.2206	52.3222	48	78.9866	0	0
5740321	MCI	3	2	67	12	1	0	2	27	4	0	18.3	5740321	28.3125	45.6973	90.5239	71.9989	92.8989	87.9471	93.7194	102.46	33.1469	36.7151	85.9627	78.2008	78.624	49.2479	85.2963	94.6648	71.2727	52.1384	29.8358	45.3798	89.3557	70.5728	90.6056	87.2958	93.6973	103.377	77.4267	80.0958	90.8167	93.1904	69.7317	52.1954	36.875	82.5989	0	0
5754844	MCI	3	2	68	9	1	1	1	28	3	0	9.7	5754844	28.2924	44.7506	88.8282	71.3071	97.6241	89.6626	95.2759	104.679	33.3293	31.7351	86.8502	80.5201	79.7884	43.5036	88.3255	98.67	65.2143	53.4987	30.4687	44.5033	89.7668	72.4171	95.0281	90.6897	95.6731	105.09	78.1433	80.6234	91.397	97.1562	65.2206	52.3222	48	78.9866	0	0
5765269	SCI	2	1	74	9	1	0	1	28	8	6	6.6	5765269	29.1578	41.563	94.5095	78.4454	93.5385	88.3996	94.6424	107.138	31.383	34.4767	87.223	77.4259	80.2027	44.8131	84.39	97.5705	74.0556	51.5713	29.0877	39.8079	93.9556	79.3529	91.132	87.0809	94.3444	106.882	75.9635	78.9811	87.5449	95.553	70.325	51.0825	0	80.2923	0	0
5771536	AD	4	2	63	16	1	0	0	22	4	0	13.6	5771536	34.679	48.1835	91.7833	74.6217	94.4757	90.2065	95.3317	102.401	35.2131	36.2987	87.0798	78.6734	78.3519	49.9215	86.3989	95.5051	67.6222	55.6205	35.3099	44.541	91.4489	73.7623	94.2292	88.1922	95.6634	104.168	78.8359	82.3102	90.7167	95.0821	72.6522	55.4549	0	79.3308	0	0
5774861	AD	4	2	63	9	1	0	0	20	6	0	11.7	5774861	33.2463	47.9167	93.6514	77.5527	94.3679	90.5508	98.1879	107.225	37.6991	39.7088	85.6494	77.8493	78.4021	47.2651	88.4324	94.7475	78.1667	52.9037	36.9337	46.8256	91.1558	75.2249	93.3199	90.0892	95.9076	106.278	76.7787	78.778	91.285	94.4941	72.1176	53.6174	0	79.4194	0	0
5816904	AD	4	2	70	12	1	0	0	22	2	0	13.4	5816904	31.6556	46.6647	90.6812	71.9672	94.9373	88.3642	92.8359	103.418	36.1088	36.9265	85.9195	75.8866	78.095	50.2394	84.9169	95.1044	71.7273	53.4382	32.7796	44.8035	89.699	73.2803	93.046	88.4327	94.8834	105.531	76.2547	79.0365	89.0838	95.0338	72	53.1184	57.8462	76.871	0	0
5820120	AD	4	2	78	11	1	1	0	21	0	0	13	5820120	32.0516	48.336	90.3183	72.7889	94.1169	87.3771	92.2434	103.782	34.5643	37.1373	85.454	77.1005	79.5634	45.9291	88.9262	95.7066	71.3182	51.0825	31.5284	42.3307	89.0382	72.011	92.9703	88.8741	92.3005	103.768	76.6591	78.7289	91.1198	95.2214	71.0714	52.5317	59	78.1071	0	0
5945828	MCI	3	2	84	8	1	0	2	25	4	1	16.6	5945828	32.7087	45.8303	90.937	73.3766	90.6775	83.4128	84.8212	90.9573	35.27	38.0024	87.5294	76.322	79.9663	49.7772	82.1737	93.6795	64.9779	53.5222	34.17	42.4933	89.4564	71.0499	90.8815	85.1986	83.3999	91.021	77.209	78.2539	87.1053	92.2901	62.5714	54.8595	61.6364	79.5556	0	0
6004440	SCI	2	1	81	12	1	0	1	28	10	7	5.3	6004440	35.0525	48.6367	88.9273	70.0887	94.5211	90.0748	95.2829	103.171	33.3821	38.1425	85.9603	79.3309	80.5783	44.6505	87.6423	94.0482	67.5556	52.9094	34.8754	46.1368	87.9092	70.401	93.7115	89.889	94.3952	103.452	77.6708	78.4273	89.8506	94.3093	67.5165	53.5407	61.5	80.7244	0	0
[truncated: 9 more columns]

[truncated: 3 more sheets: mean volume, mean wm volume, Table S3]
